# Supplementary material for: Manganese(iii) complexes stabilized with N-heterocyclic carbene ligands for alcohol oxidation catalysis
Source: Dalton Trans. 2023 May 17;52(23):7992–8002. doi: 10.1039/d3dt01013a (PMC10262172; doi:10.1039/d3dt01013a)
Supplement: DT-052-D3DT01013A-s002 [file DT-052-D3DT01013A-s002.cif]

# Electronic Supplementary Material (ESI) for Dalton Transactions.
# This journal is © The Royal Society of Chemistry 2023

####################################################################### 
# 
# This file contains crystal structure data downloaded from the 
# Cambridge Structural Database (CSD) hosted by the Cambridge 
# Crystallographic Data Centre (CCDC).
# 
# Full information about CCDC data access policies and citation 
# guidelines are available at http://www.ccdc.cam.ac.uk/access/V1 
# 
# Audit and citation data items may have been added by the CCDC. 
# Please retain this information to preserve the provenance of 
# this file and to allow appropriate attribution of the data. 
# 
#######################################################################

data_21MA041_PN6078
_database_code_depnum_ccdc_archive 'CCDC 2252968'
loop_
_audit_author_name
_audit_author_address
'Lorraine Andrade Malaspina'
;University of Bern
Switzerland
;
_audit_update_record             
;
2023-03-30 deposited with the CCDC.	2023-05-17 downloaded from the CCDC.
;

#----------------------------------------------------------------------------#
#                   CHEMICAL INFORMATION                                     #
#----------------------------------------------------------------------------#

_chemical_formula_moiety         'C40 H34 Mn2 N4 O8, 2(C2 H3 N)'
_chemical_formula_sum            'C44 H40 Mn2 N6 O8'
_chemical_formula_weight         890.7

#----------------------------------------------------------------------------#
#                   UNIT CELL INFORMATION                                    #
#----------------------------------------------------------------------------#

_symmetry_cell_setting           triclinic
_symmetry_space_group_name_H-M   'P -1'
_symmetry_space_group_name_Hall  '-P 1'
_symmetry_Int_Tables_number      2
loop_
_symmetry_equiv_pos_as_xyz
'x, y, z'
'-x, -y, -z'

_cell_length_a                   9.8533(2)
_cell_length_b                   10.0379(2)
_cell_length_c                   10.7928(3)
_cell_angle_alpha                88.126(2)
_cell_angle_beta                 76.940(2)
_cell_angle_gamma                74.520(2)
_cell_volume                     1001.71(4)
_cell_formula_units_Z            1
_cell_measurement_temperature    23E1(8)
_cell_measurement_reflns_used    8057
_cell_measurement_theta_min      4.203
_cell_measurement_theta_max      78.526

#----------------------------------------------------------------------------#
#                   CRYSTAL INFORMATION                                      #
#----------------------------------------------------------------------------#

_exptl_crystal_description       block
_exptl_crystal_colour            'dark brown'
_exptl_crystal_size_max          0.142
_exptl_crystal_size_mid          0.078
_exptl_crystal_size_min          0.066
_exptl_crystal_density_diffrn    1.477
_exptl_crystal_F_000             460
loop_
_exptl_crystal_face_index_h
_exptl_crystal_face_index_k
_exptl_crystal_face_index_l
_exptl_crystal_face_perp_dist
-1 -1 0 0.0696
0 5 -5 0.0548
0 -5 5 0.0573
4 4 -4 0.0573
-4 -4 4 0.0647
6 0 0 0.0447
-4 0 4 0.052
5 0 -3 0.0431
0 0 -7 0.0405
0 0 7 0.0339
-3 3 3 0.0301
3 -3 -3 0.0364
-5 0 -5 0.0395
5 0 5 0.034
0 -5 -4 0.0425
0 5 4 0.0369
-4 4 0 0.0379
4 -4 0 0.0503
0 3 6 0.0287
-1 -2 -7 0.0347

loop_
_exptl_oxdiff_crystal_face_indexfrac_h
_exptl_oxdiff_crystal_face_indexfrac_k
_exptl_oxdiff_crystal_face_indexfrac_l
_exptl_oxdiff_crystal_face_x
_exptl_oxdiff_crystal_face_y
_exptl_oxdiff_crystal_face_z
-1 -0.9992 0.0002 0.1783 -0.0381 0.0756
0.0291 4.6809 -4.6987 -0.8426 -0.0167 0.5382
0.0332 -4.6614 4.717 0.8373 0.0165 -0.5464
3.8184 3.9789 -3.5921 -0.9703 -0.233 -0.0654
-3.7807 -3.9871 3.6242 0.9707 0.2331 0.058
6.0904 0.3269 0.0479 -0.4869 -0.382 -0.7855
-4.0525 -0.0447 4.1143 0.621 0.7301 0.2851
4.6892 -0.1026 -3.1864 -0.5831 -0.6878 -0.4324
-0.0024 -0.0011 -7.0006 -0.5313 -0.7722 0.4176
0.0024 0.0011 7.0006 0.5313 0.7722 -0.4176
-2.9948 3.0015 3.0013 0.1424 0.8617 0.3829
2.9948 -3.0015 -3.0013 -0.1424 -0.8617 -0.3829
-4.9982 0.0022 -4.9991 -0.005 -0.2046 0.9555
4.9982 -0.0022 4.9991 0.005 0.2046 -0.9555
-0.0048 -4.9993 -4.0006 0.2131 -0.9789 -0.0406
0.0048 4.9993 4.0006 -0.2131 0.9789 0.0406
-3.9945 4.0014 0.0013 -0.1138 0.7077 0.7491
3.9945 -4.0014 -0.0013 0.1138 -0.7077 -0.7491
0.0041 3.0001 6.0007 0.1454 0.9845 -0.1904
-1.0031 -2 -7.0005 -0.2497 -0.9178 0.4374


#----------------------------------------------------------------------------#
#                   ABSORPTION CORRECTION                                    #
#----------------------------------------------------------------------------#

_exptl_absorpt_coefficient_mu    5.656
_exptl_absorpt_correction_type   multi-scan
_exptl_absorpt_process_details   
;
        CrysAlisPro 1.171.41.99a (Rigaku Oxford Diffraction, 2021)
        Empirical absorption correction using spherical harmonics,
        implemented in SCALE3 ABSPACK scaling algorithm.
;
_exptl_absorpt_correction_T_min  0.75307
_exptl_absorpt_correction_T_max  1
_shelx_estimated_absorpt_T_min   0.501
_shelx_estimated_absorpt_T_max   0.707
_oxdiff_exptl_absorpt_empirical_details 
;
        Empirical correction (ABSPACK) includes:
        - Absorption correction using spherical harmonics
        - Frame scaling
;
_oxdiff_exptl_absorpt_empirical_full_max 1.407
_oxdiff_exptl_absorpt_empirical_full_min 0.676

#----------------------------------------------------------------------------#
#                   DATA COLLECTION                                          #
#----------------------------------------------------------------------------#

_diffrn_source                   'micro-focus sealed X-ray tube'
_diffrn_source_type              'PhotonJet (Cu) X-ray Source'
_diffrn_ambient_temperature      23E1(8)
_diffrn_ambient_environment      N~2~
_diffrn_radiation_wavelength     1.54184
_diffrn_radiation_type           'Cu K\a'
_diffrn_radiation_monochromator  mirror
_diffrn_radiation_probe          x-ray
_diffrn_detector                 'Hybrid Pixel Array Detector'
_diffrn_detector_type            HyPix
_diffrn_detector_area_resol_mean 10
_diffrn_orient_matrix_type       
'CrysAlisPro convention (1999,Acta A55,543-557)'
_diffrn_orient_matrix_ub_11      -0.0750002
_diffrn_orient_matrix_ub_12      -0.1033264
_diffrn_orient_matrix_ub_13      0.0759347
_diffrn_orient_matrix_ub_21      -0.0693605
_diffrn_orient_matrix_ub_22      0.107591
_diffrn_orient_matrix_ub_23      0.1103136
_diffrn_orient_matrix_ub_31      -0.1315091
_diffrn_orient_matrix_ub_32      0.0559537
_diffrn_orient_matrix_ub_33      -0.0596205
_diffrn_measurement_device       'four-circle diffractometer'
_diffrn_measurement_device_type  'XtaLAB Synergy, Dualflex, HyPix'
_diffrn_measurement_method       '\w scans'
_diffrn_reflns_av_R_equivalents  0.0291
_diffrn_reflns_av_unetI/netI     0.0433
_diffrn_reflns_number            12749
_diffrn_reflns_limit_h_min       -11
_diffrn_reflns_limit_h_max       11
_diffrn_reflns_limit_k_min       -11
_diffrn_reflns_limit_k_max       11
_diffrn_reflns_limit_l_min       -12
_diffrn_reflns_limit_l_max       12
_diffrn_reflns_theta_min         4.207
_diffrn_reflns_theta_max         63.686
_diffrn_reflns_theta_full        63.686
_diffrn_measured_fraction_theta_full 0.972
_diffrn_measured_fraction_theta_max 0.972
_diffrn_reflns_Laue_measured_fraction_full 0.972
_diffrn_reflns_Laue_measured_fraction_max 0.972
_diffrn_reflns_point_group_measured_fraction_full 0.972
_diffrn_reflns_point_group_measured_fraction_max 0.972
_reflns_Friedel_coverage         0
_reflns_number_total             3210
_reflns_number_gt                2939
_reflns_threshold_expression     'I > 2\s(I)'
_diffrn_measurement_details      
;
        List of Runs (angles in degrees, time in seconds):
  # Type    Start    End  Width  t~exp~   \w     \q     \k     \f   Frames
#--------------------------------------------------------------------------
  1  \w    -50.00  32.00   0.50    3.50    --  -21.00  90.00 112.00  164
  2  \w     34.00  76.00   0.50    3.50    --   47.91 -90.00  -1.00   84
  3  \w    -18.00  27.00   0.50    3.50    --   47.91 -90.00  -1.00   90
  4  \w     43.00 103.00   0.50   12.00    --  112.86 -90.00  -1.00  120
  5  \w    -32.00  -6.00   0.50    3.50    --  -21.00 -57.00-180.00   52
  6  \w    -90.00 -40.00   0.50    3.50    --  -21.00 -57.00  30.00  100
  7  \w    -89.00 -64.00   0.50    3.50    --  -21.00 -57.00-180.00   50
  8  \w    -31.00  -6.00   0.50    3.50    --  -21.00 -57.00  30.00   50
  9  \w    -69.00 -13.00   0.50    3.50    --  -21.00 125.00   0.00  112
 10  \w      2.00  27.00   0.50    3.50    --   32.00  93.00  83.33   50
 11  \w     15.00  40.00   0.50    3.50    --   40.00  83.00 -81.93   50
 12  \w     15.00  40.00   0.50    3.50    --   44.00  90.00  81.00   50
 13  \w     15.00  40.00   0.50    3.50    --   44.00  90.00   3.51   50
 14  \w     15.00  40.00   0.50    3.50    --   44.00  91.00-160.41   50
 15  \w     17.00  42.00   0.50    3.50    --   44.00  87.00 -83.02   50
 16  \w     34.00  94.00   0.50    3.50    --   47.91-125.00 -30.00  120
 17  \w     93.00 125.00   0.50    3.50    --   52.00  77.00   6.50   64
 18  \w     33.00  61.00   0.50    3.50    --   52.00  77.00   6.50   56
 19  \w     34.00  75.00   0.50    3.50    --   56.00  76.00 127.08   82
 20  \w     38.00  88.00   0.50    3.50    --   60.00  76.00 -89.45  100
 21  \w     44.00  78.00   0.50    3.50    --   64.00  75.00  39.81   68
 22  \w     43.00  81.00   0.50    3.50    --   64.00  75.00 152.34   76
 23  \w     42.00  68.00   0.50    3.50    --   64.00  75.00  96.06   52
 24  \w     41.00  77.00   0.50    3.50    --   64.00  77.00-125.70   72
 25  \w     42.00  84.00   0.50    3.50    --   64.00  76.00-167.86   84
 26  \w    105.00 140.00   0.50    3.50    --   68.00  76.00 -68.21   70
 27  \w     88.00 114.00   0.50    3.50    --   68.00  68.00 105.31   52
 28  \w     46.00  86.00   0.50    3.50    --   68.00  76.00 -68.21   80
 29  \w     53.00 115.00   0.50    3.50    --   68.00  56.00 162.09  124
 30  \w     77.00 103.00   0.50    3.50    --   68.00  75.00 -35.22   52
 31  \w    101.00 139.00   0.50    3.50    --   68.00  76.00  48.53   76
 32  \w     45.00  73.00   0.50    3.50    --   68.00  77.00  -0.86   56
 33  \w     46.00  74.00   0.50    3.50    --   68.00  75.00 -35.22   56
 34  \w     51.00  78.00   0.50    3.50    --   68.00  68.00 105.31   54
 35  \w     47.00  93.00   0.50    3.50    --   68.00  76.00  48.53   92
 36  \w     67.00 104.00   0.50    3.50    --   72.00  35.00-104.38   74
 37  \w    126.00 177.00   0.50   12.00    --  104.00  70.00  69.60  102
 38  \w     84.00 122.00   0.50   12.00    --  104.00  70.00  69.60   76
 39  \w    101.00 147.00   0.50   12.00    --  112.86  61.00 -60.00   92
 40  \w    136.00 174.00   0.50   12.00    --  112.86  77.00-120.00   76
 41  \w     91.00 117.00   0.50   12.00    --  112.86  77.00-120.00   52
 42  \w     41.00 110.00   0.50   12.00    --  112.86-125.00 -60.00  138
 43  \w    131.00 158.00   0.50   12.00    --  112.86  61.00-180.00   54
 44  \w     41.00  66.00   0.50   12.00    --  112.86 -61.00-180.00   50
 45  \w    143.00 169.00   0.50   12.00    --  112.86  61.00-150.00   52
 46  \w    136.00 172.00   0.50   12.00    --  112.86  77.00 150.00   72
 47  \w     99.00 130.00   0.50   12.00    --  112.86  61.00-180.00   62
 48  \w     91.00 117.00   0.50   12.00    --  112.86  77.00  90.00   52
 49  \w     90.00 120.00   0.50   12.00    --  112.86  77.00 150.00   60
 50  \w     41.00  81.00   0.50   12.00    --  112.86 -77.00-150.00   80
 51  \w     41.00 102.00   0.50   12.00    --  112.86 -94.00  90.00  122
 52  \w    136.00 170.00   0.50   12.00    --  112.86  30.00 -90.00   68
 53  \w    102.00 127.00   0.50   12.00    --  112.86  30.00 -90.00   50
 54  \w     90.00 133.00   0.50   12.00    --  112.86  77.00 -30.00   86
 55  \w    144.00 175.00   0.50   12.00    --  112.86  77.00  90.00   62
 56  \w    102.00 132.50   0.50   12.00    --  112.86  61.00-150.00   61
;

#----------------------------------------------------------------------------#
#                   COMPUTER PROGRAMS USED                                   #
#----------------------------------------------------------------------------#

_computing_data_collection       'CrysAlisPro 1.171.41.99a (Rigaku OD, 2021)'
_computing_cell_refinement       'CrysAlisPro 1.171.41.99a (Rigaku OD, 2021)'
_computing_data_reduction        'CrysAlisPro 1.171.41.99a (Rigaku OD, 2021)'
_computing_structure_solution    'SHELXT 2018/2 (Sheldrick, 2018)'
_computing_structure_refinement  'SHELXL 2018/3 (Sheldrick, 2015)'
_computing_molecular_graphics    'Olex2 1.3 (Dolomanov et al., 2009)'
_computing_publication_material  'Olex2 1.3 (Dolomanov et al., 2009)'

#----------------------------------------------------------------------------#
#                   STRUCTURE SOLUTION                                       #
#----------------------------------------------------------------------------#

_atom_sites_solution_primary     dual
_atom_sites_solution_hydrogens   geom

#----------------------------------------------------------------------------#
#                   REFINEMENT INFORMATION                                   #
#----------------------------------------------------------------------------#

_shelx_SHELXL_version_number     2018/3
_refine_ls_structure_factor_coef Fsqd
_refine_ls_matrix_type           full
_refine_ls_weighting_scheme      calc
_refine_ls_weighting_details     
'w=1/[\s^2^(Fo^2^)+(0.0399P)^2^+0.2307P] where P=(Fo^2^+2Fc^2^)/3'
_refine_ls_hydrogen_treatment    constr
_refine_ls_extinction_method     none
_refine_ls_number_reflns         3210
_refine_ls_number_parameters     274
_refine_ls_number_restraints     0
_refine_ls_R_factor_all          0.0301
_refine_ls_R_factor_gt           0.0266
_refine_ls_wR_factor_ref         0.0735
_refine_ls_wR_factor_gt          0.0719
_refine_ls_goodness_of_fit_ref   1.06
_refine_ls_restrained_S_all      1.06
_refine_ls_shift/su_max          0
_refine_ls_shift/su_mean         0
_refine_diff_density_max         0.2
_refine_diff_density_min         -0.182
_refine_diff_density_rms         0.036
_olex2_refinement_description    
;
        1. Fixed Uiso
 At 1.2 times of:
  All C(H) groups
 At 1.5 times of:
  All C(H,H,H) groups
        2.a Aromatic/amide H refined with riding coordinates:
 C11(H11), C9(H9), C8(H8), C14(H14), C2(H2), C12(H12), C13(H13), C17(H17),
 C3(H3), C5(H5), C4(H4)
        2.b Idealised Me refined as rotating group:
 C19(H19A,H19B,H19C), C20(H20A,H20B,H20C), C22(H22A,H22B,H22C)
;

#----------------------------------------------------------------------------#
#                   CONSTRAINTS AND RESTRAINTS                               #
#----------------------------------------------------------------------------#


#----------------------------------------------------------------------------#
#                   ATOMIC TYPES, COORDINATES AND THERMAL PARAMETERS         #
#----------------------------------------------------------------------------#

loop_
_atom_type_symbol
_atom_type_description
_atom_type_scat_dispersion_real
_atom_type_scat_dispersion_imag
_atom_type_scat_source
C C 0.0181 0.0091 'International Tables Vol C Tables 4.2.6.8 and 6.1.1.4'
H H 0 0 'International Tables Vol C Tables 4.2.6.8 and 6.1.1.4'
N N 0.0311 0.018 'International Tables Vol C Tables 4.2.6.8 and 6.1.1.4'
O O 0.0492 0.0322 'International Tables Vol C Tables 4.2.6.8 and 6.1.1.4'
Mn Mn -0.5299 2.8052 'International Tables Vol C Tables 4.2.6.8 and 6.1.1.4'

loop_
_atom_site_label
_atom_site_type_symbol
_atom_site_fract_x
_atom_site_fract_y
_atom_site_fract_z
_atom_site_U_iso_or_equiv
_atom_site_adp_type
_atom_site_occupancy
_atom_site_site_symmetry_order
_atom_site_calc_flag
_atom_site_refinement_flags_posn
_atom_site_refinement_flags_adp
_atom_site_refinement_flags_occupancy
_atom_site_disorder_assembly
_atom_site_disorder_group
Mn1 Mn 0.40016(3) 0.39541(3) 0.48001(3) 0.03000(11) Uani 1 1 d . . . . .
O2 O 0.54018(12) 0.47491(12) 0.37165(12) 0.0322(3) Uani 1 1 d . . . . .
O3 O 0.24250(13) 0.56457(12) 0.48512(13) 0.0363(3) Uani 1 1 d . . . . .
O1 O 0.28896(13) 0.31267(13) 0.60831(13) 0.0380(3) Uani 1 1 d . . . . .
O4 O 0.33016(14) 0.32456(13) 0.32749(13) 0.0424(3) Uani 1 1 d . . . . .
N2 N 0.68557(15) 0.18838(14) 0.38339(14) 0.0310(3) Uani 1 1 d . . . . .
N1 N 0.57004(15) 0.11986(14) 0.55737(15) 0.0316(3) Uani 1 1 d . . . . .
C7 C 0.56165(18) 0.22405(17) 0.47415(17) 0.0300(4) Uani 1 1 d . . . . .
C6 C 0.46167(19) 0.11526(18) 0.66938(18) 0.0332(4) Uani 1 1 d . . . . .
C15 C 0.72057(19) 0.26842(18) 0.27501(17) 0.0321(4) Uani 1 1 d . . . . .
C10 C 0.64661(19) 0.40914(19) 0.27415(17) 0.0328(4) Uani 1 1 d . . . . .
C1 C 0.3268(2) 0.21513(18) 0.68948(18) 0.0346(4) Uani 1 1 d . . . . .
C11 C 0.6897(2) 0.4826(2) 0.16811(19) 0.0406(5) Uani 1 1 d . . . . .
H11 H 0.643106 0.577159 0.165567 0.049 Uiso 1 1 calc R U . . .
C16 C 0.13746(19) 0.59161(18) 0.43009(19) 0.0345(4) Uani 1 1 d . . . . .
C18 C 0.2161(2) 0.3811(2) 0.29060(19) 0.0388(4) Uani 1 1 d . . . . .
C9 C 0.7005(2) 0.01931(19) 0.51739(19) 0.0373(4) Uani 1 1 d . . . . .
H9 H 0.732531 -0.063282 0.558527 0.045 Uiso 1 1 calc R U . . .
C8 C 0.7712(2) 0.06180(19) 0.41053(19) 0.0372(5) Uani 1 1 d . . . . .
H8 H 0.862509 0.014752 0.362034 0.045 Uiso 1 1 calc R U . . .
C14 C 0.8295(2) 0.2064(2) 0.17145(19) 0.0394(5) Uani 1 1 d . . . . .
H14 H 0.877287 0.11203 0.172836 0.047 Uiso 1 1 calc R U . . .
C2 C 0.2262(2) 0.2066(2) 0.8025(2) 0.0422(5) Uani 1 1 d . . . . .
H2 H 0.135657 0.272224 0.819638 0.051 Uiso 1 1 calc R U . . .
C12 C 0.7990(2) 0.4207(2) 0.0662(2) 0.0468(5) Uani 1 1 d . . . . .
H12 H 0.826552 0.473247 -0.00406 0.056 Uiso 1 1 calc R U . . .
C13 C 0.8679(2) 0.2816(2) 0.0675(2) 0.0450(5) Uani 1 1 d . . . . .
H13 H 0.940718 0.238715 -0.002632 0.054 Uiso 1 1 calc R U . . .
C19 C 0.0272(2) 0.7279(2) 0.4704(2) 0.0460(5) Uani 1 1 d . . . . .
H19A H 0.007005 0.739878 0.562111 0.069 Uiso 1 1 calc R U . . .
H19B H -0.061129 0.728781 0.444487 0.069 Uiso 1 1 calc R U . . .
H19C H 0.064792 0.802575 0.430361 0.069 Uiso 1 1 calc R U . . .
C17 C 0.1201(2) 0.5086(2) 0.3380(2) 0.0439(5) Uani 1 1 d . . . . .
H17 H 0.037304 0.540191 0.304495 0.053 Uiso 1 1 calc R U . . .
C3 C 0.2559(2) 0.1054(2) 0.8888(2) 0.0474(5) Uani 1 1 d . . . . .
H3 H 0.186247 0.102638 0.963804 0.057 Uiso 1 1 calc R U . . .
C5 C 0.4898(2) 0.0127(2) 0.7563(2) 0.0430(5) Uani 1 1 d . . . . .
H5 H 0.579572 -0.054131 0.740391 0.052 Uiso 1 1 calc R U . . .
N3 N 0.8654(3) 0.0600(2) -0.2059(2) 0.0741(6) Uani 1 1 d . . . . .
C4 C 0.3881(2) 0.0076(2) 0.8654(2) 0.0499(5) Uani 1 1 d . . . . .
H4 H 0.408352 -0.062201 0.924029 0.06 Uiso 1 1 calc R U . . .
C20 C 0.1842(3) 0.3028(2) 0.1887(2) 0.0572(6) Uani 1 1 d . . . . .
H20A H 0.26235 0.290708 0.113473 0.086 Uiso 1 1 calc R U . . .
H20B H 0.094478 0.354365 0.167593 0.086 Uiso 1 1 calc R U . . .
H20C H 0.17533 0.212983 0.21952 0.086 Uiso 1 1 calc R U . . .
C21 C 0.7694(3) 0.1527(3) -0.1840(2) 0.0571(6) Uani 1 1 d . . . . .
C22 C 0.6445(3) 0.2731(3) -0.1574(3) 0.0700(8) Uani 1 1 d . . . . .
H22A H 0.634422 0.321166 -0.235601 0.105 Uiso 1 1 calc R U . . .
H22B H 0.657852 0.334792 -0.096612 0.105 Uiso 1 1 calc R U . . .
H22C H 0.558044 0.243298 -0.122262 0.105 Uiso 1 1 calc R U . . .

loop_
_atom_site_aniso_label
_atom_site_aniso_U_11
_atom_site_aniso_U_22
_atom_site_aniso_U_33
_atom_site_aniso_U_23
_atom_site_aniso_U_13
_atom_site_aniso_U_12
Mn1 0.02223(16) 0.02416(17) 0.04168(18) -0.00455(12) -0.01164(12) 0.00145(11)
O2 0.0276(6) 0.0265(6) 0.0407(7) -0.0049(5) -0.0116(5) -0.0001(5)
O3 0.0267(7) 0.0297(7) 0.0505(8) -0.0068(6) -0.0166(6) 0.0035(5)
O1 0.0277(7) 0.0322(7) 0.0503(8) 0.0007(6) -0.0089(6) -0.0015(5)
O4 0.0365(7) 0.0374(7) 0.0532(8) -0.0119(6) -0.0211(6) 0.0008(6)
N2 0.0245(8) 0.0253(8) 0.0412(8) -0.0065(6) -0.0103(7) 0.0001(6)
N1 0.0269(8) 0.0243(8) 0.0429(9) -0.0046(7) -0.0126(7) -0.0012(6)
C7 0.0266(9) 0.0250(9) 0.0394(10) -0.0053(8) -0.0123(8) -0.0038(7)
C6 0.0312(10) 0.0269(9) 0.0430(10) -0.0044(8) -0.0123(8) -0.0063(7)
C15 0.0257(9) 0.0317(10) 0.0395(10) -0.0050(8) -0.0118(8) -0.0042(8)
C10 0.0268(9) 0.0335(10) 0.0387(10) -0.0059(8) -0.0130(8) -0.0034(8)
C1 0.0324(10) 0.0277(9) 0.0448(11) -0.0054(8) -0.0113(9) -0.0068(8)
C11 0.0411(11) 0.0359(11) 0.0449(11) 0.0003(9) -0.0158(9) -0.0054(9)
C16 0.0257(9) 0.0275(9) 0.0500(11) 0.0075(8) -0.0118(8) -0.0047(7)
C18 0.0444(12) 0.0345(10) 0.0441(11) 0.0065(9) -0.0213(9) -0.0126(9)
C9 0.0325(10) 0.0257(9) 0.0504(12) -0.0037(8) -0.0153(9) 0.0033(8)
C8 0.0281(10) 0.0271(9) 0.0512(12) -0.0083(9) -0.0124(9) 0.0052(8)
C14 0.0296(10) 0.0360(10) 0.0492(12) -0.0094(9) -0.0096(9) -0.0011(8)
C2 0.0368(11) 0.0349(11) 0.0515(12) -0.0050(9) -0.0059(9) -0.0066(8)
C12 0.0475(13) 0.0510(13) 0.0413(11) 0.0007(10) -0.0086(10) -0.0131(10)
C13 0.0345(11) 0.0516(13) 0.0436(12) -0.0071(10) -0.0044(9) -0.0055(9)
C19 0.0315(11) 0.0304(10) 0.0749(15) 0.0041(10) -0.0192(10) -0.0006(8)
C17 0.0406(11) 0.0347(11) 0.0627(13) 0.0055(10) -0.0306(10) -0.0054(9)
C3 0.0486(13) 0.0449(12) 0.0480(12) -0.0016(10) -0.0046(10) -0.0164(10)
C5 0.0378(11) 0.0356(11) 0.0546(13) 0.0046(9) -0.0137(10) -0.0056(9)
N3 0.0623(14) 0.0648(14) 0.0829(16) 0.0039(12) -0.0149(12) 0.0024(12)
C4 0.0553(14) 0.0447(12) 0.0533(13) 0.0114(10) -0.0176(11) -0.0161(11)
C20 0.0747(17) 0.0463(13) 0.0630(15) 0.0024(11) -0.0418(13) -0.0152(12)
C21 0.0504(14) 0.0550(15) 0.0680(16) 0.0021(12) -0.0209(12) -0.0114(12)
C22 0.0572(16) 0.0548(15) 0.100(2) -0.0076(14) -0.0335(15) -0.0040(12)


#----------------------------------------------------------------------------#
#                   MOLECULAR GEOMETRY                                       #
#----------------------------------------------------------------------------#

_geom_special_details            
;
 All esds (except the esd in the dihedral angle between two l.s. planes)
 are estimated using the full covariance matrix.  The cell esds are taken
 into account individually in the estimation of esds in distances, angles
 and torsion angles; correlations between esds in cell parameters are only
 used when they are defined by crystal symmetry.  An approximate (isotropic)
 treatment of cell esds is used for estimating esds involving l.s. planes.
;
loop_
_geom_bond_atom_site_label_1
_geom_bond_atom_site_label_2
_geom_bond_distance
_geom_bond_site_symmetry_2
_geom_bond_publ_flag
Mn1 O2 1.9250(13) . ?
Mn1 O2 2.3608(12) 2_666 ?
Mn1 O3 1.9645(12) . ?
Mn1 O1 1.8795(13) . ?
Mn1 O4 2.1313(13) . ?
Mn1 C7 1.9988(17) . ?
O2 C10 1.349(2) . ?
O3 C16 1.271(2) . ?
O1 C1 1.327(2) . ?
O4 C18 1.261(2) . ?
N2 C7 1.352(2) . ?
N2 C15 1.427(2) . ?
N2 C8 1.388(2) . ?
N1 C7 1.354(2) . ?
N1 C6 1.429(2) . ?
N1 C9 1.394(2) . ?
C6 C1 1.411(3) . ?
C6 C5 1.385(3) . ?
C15 C10 1.407(3) . ?
C15 C14 1.391(3) . ?
C10 C11 1.388(3) . ?
C1 C2 1.403(3) . ?
C11 H11 0.94 . ?
C11 C12 1.382(3) . ?
C16 C19 1.507(3) . ?
C16 C17 1.385(3) . ?
C18 C17 1.404(3) . ?
C18 C20 1.507(3) . ?
C9 H9 0.94 . ?
C9 C8 1.327(3) . ?
C8 H8 0.94 . ?
C14 H14 0.94 . ?
C14 C13 1.370(3) . ?
C2 H2 0.94 . ?
C2 C3 1.375(3) . ?
C12 H12 0.94 . ?
C12 C13 1.381(3) . ?
C13 H13 0.94 . ?
C19 H19A 0.97 . ?
C19 H19B 0.97 . ?
C19 H19C 0.97 . ?
C17 H17 0.94 . ?
C3 H3 0.94 . ?
C3 C4 1.382(3) . ?
C5 H5 0.94 . ?
C5 C4 1.373(3) . ?
N3 C21 1.122(3) . ?
C4 H4 0.94 . ?
C20 H20A 0.97 . ?
C20 H20B 0.97 . ?
C20 H20C 0.97 . ?
C21 C22 1.458(3) . ?
C22 H22A 0.97 . ?
C22 H22B 0.97 . ?
C22 H22C 0.97 . ?

loop_
_geom_angle_atom_site_label_1
_geom_angle_atom_site_label_2
_geom_angle_atom_site_label_3
_geom_angle
_geom_angle_site_symmetry_1
_geom_angle_site_symmetry_3
_geom_angle_publ_flag
O2 Mn1 O2 78.35(5) . 2_666 ?
O2 Mn1 O3 92.94(5) . . ?
O2 Mn1 O4 94.88(5) . . ?
O2 Mn1 C7 86.63(6) . . ?
O3 Mn1 O2 81.96(5) . 2_666 ?
O3 Mn1 O4 86.82(5) . . ?
O3 Mn1 C7 179.57(7) . . ?
O1 Mn1 O2 168.38(5) . . ?
O1 Mn1 O2 92.79(5) . 2_666 ?
O1 Mn1 O3 93.24(6) . . ?
O1 Mn1 O4 95.27(6) . . ?
O1 Mn1 C7 87.18(6) . . ?
O4 Mn1 O2 166.53(5) . 2_666 ?
C7 Mn1 O2 97.89(6) . 2_666 ?
C7 Mn1 O4 93.27(6) . . ?
Mn1 O2 Mn1 101.65(5) . 2_666 ?
C10 O2 Mn1 118.23(10) . 2_666 ?
C10 O2 Mn1 125.92(11) . . ?
C16 O3 Mn1 130.39(12) . . ?
C1 O1 Mn1 131.51(12) . . ?
C18 O4 Mn1 126.37(12) . . ?
C7 N2 C15 124.65(14) . . ?
C7 N2 C8 109.76(16) . . ?
C8 N2 C15 125.58(15) . . ?
C7 N1 C6 124.85(15) . . ?
C7 N1 C9 109.53(16) . . ?
C9 N1 C6 125.61(16) . . ?
N2 C7 Mn1 126.16(13) . . ?
N2 C7 N1 105.87(14) . . ?
N1 C7 Mn1 127.96(13) . . ?
C1 C6 N1 119.39(17) . . ?
C5 C6 N1 119.76(17) . . ?
C5 C6 C1 120.85(18) . . ?
C10 C15 N2 120.06(16) . . ?
C14 C15 N2 119.38(16) . . ?
C14 C15 C10 120.55(18) . . ?
O2 C10 C15 123.25(17) . . ?
O2 C10 C11 119.48(16) . . ?
C11 C10 C15 117.26(17) . . ?
O1 C1 C6 124.57(17) . . ?
O1 C1 C2 118.83(17) . . ?
C2 C1 C6 116.58(18) . . ?
C10 C11 H11 119.1 . . ?
C12 C11 C10 121.87(19) . . ?
C12 C11 H11 119.1 . . ?
O3 C16 C19 114.77(17) . . ?
O3 C16 C17 125.50(17) . . ?
C17 C16 C19 119.72(17) . . ?
O4 C18 C17 124.67(17) . . ?
O4 C18 C20 115.89(18) . . ?
C17 C18 C20 119.44(18) . . ?
N1 C9 H9 126.3 . . ?
C8 C9 N1 107.30(16) . . ?
C8 C9 H9 126.3 . . ?
N2 C8 H8 126.2 . . ?
C9 C8 N2 107.53(16) . . ?
C9 C8 H8 126.2 . . ?
C15 C14 H14 119.7 . . ?
C13 C14 C15 120.64(18) . . ?
C13 C14 H14 119.7 . . ?
C1 C2 H2 119 . . ?
C3 C2 C1 122.09(19) . . ?
C3 C2 H2 119 . . ?
C11 C12 H12 120 . . ?
C13 C12 C11 120.0(2) . . ?
C13 C12 H12 120 . . ?
C14 C13 C12 119.66(19) . . ?
C14 C13 H13 120.2 . . ?
C12 C13 H13 120.2 . . ?
C16 C19 H19A 109.5 . . ?
C16 C19 H19B 109.5 . . ?
C16 C19 H19C 109.5 . . ?
H19A C19 H19B 109.5 . . ?
H19A C19 H19C 109.5 . . ?
H19B C19 H19C 109.5 . . ?
C16 C17 C18 125.25(18) . . ?
C16 C17 H17 117.4 . . ?
C18 C17 H17 117.4 . . ?
C2 C3 H3 120 . . ?
C2 C3 C4 120.0(2) . . ?
C4 C3 H3 120 . . ?
C6 C5 H5 119.6 . . ?
C4 C5 C6 120.7(2) . . ?
C4 C5 H5 119.6 . . ?
C3 C4 H4 120.1 . . ?
C5 C4 C3 119.8(2) . . ?
C5 C4 H4 120.1 . . ?
C18 C20 H20A 109.5 . . ?
C18 C20 H20B 109.5 . . ?
C18 C20 H20C 109.5 . . ?
H20A C20 H20B 109.5 . . ?
H20A C20 H20C 109.5 . . ?
H20B C20 H20C 109.5 . . ?
N3 C21 C22 179.2(3) . . ?
C21 C22 H22A 109.5 . . ?
C21 C22 H22B 109.5 . . ?
C21 C22 H22C 109.5 . . ?
H22A C22 H22B 109.5 . . ?
H22A C22 H22C 109.5 . . ?
H22B C22 H22C 109.5 . . ?

loop_
_geom_torsion_atom_site_label_1
_geom_torsion_atom_site_label_2
_geom_torsion_atom_site_label_3
_geom_torsion_atom_site_label_4
_geom_torsion
_geom_torsion_site_symmetry_1
_geom_torsion_site_symmetry_2
_geom_torsion_site_symmetry_3
_geom_torsion_site_symmetry_4
_geom_torsion_publ_flag
Mn1 O2 C10 C15 -34.9(2) . . . . ?
Mn1 O2 C10 C15 97.31(17) 2_666 . . . ?
Mn1 O2 C10 C11 -80.98(18) 2_666 . . . ?
Mn1 O2 C10 C11 146.80(14) . . . . ?
Mn1 O3 C16 C19 172.70(13) . . . . ?
Mn1 O3 C16 C17 -8.5(3) . . . . ?
Mn1 O1 C1 C6 -24.1(3) . . . . ?
Mn1 O1 C1 C2 157.49(13) . . . . ?
Mn1 O4 C18 C17 5.5(3) . . . . ?
Mn1 O4 C18 C20 -174.28(14) . . . . ?
O2 Mn1 O1 C1 -73.61(15) 2_666 . . . ?
O2 Mn1 O1 C1 -33.7(3) . . . . ?
O2 C10 C11 C12 179.35(17) . . . . ?
O3 Mn1 O1 C1 -155.71(15) . . . . ?
O3 C16 C17 C18 -0.1(3) . . . . ?
O1 C1 C2 C3 177.66(17) . . . . ?
O4 Mn1 O1 C1 117.19(15) . . . . ?
O4 C18 C17 C16 1.1(4) . . . . ?
N2 C15 C10 O2 -0.9(3) . . . . ?
N2 C15 C10 C11 177.46(16) . . . . ?
N2 C15 C14 C13 -178.35(17) . . . . ?
N1 C6 C1 O1 2.8(3) . . . . ?
N1 C6 C1 C2 -178.74(16) . . . . ?
N1 C6 C5 C4 179.02(17) . . . . ?
N1 C9 C8 N2 0.0(2) . . . . ?
C7 Mn1 O1 C1 24.15(15) . . . . ?
C7 N2 C15 C10 18.4(2) . . . . ?
C7 N2 C15 C14 -162.44(16) . . . . ?
C7 N2 C8 C9 0.1(2) . . . . ?
C7 N1 C6 C1 8.9(2) . . . . ?
C7 N1 C6 C5 -171.52(16) . . . . ?
C7 N1 C9 C8 0.0(2) . . . . ?
C6 N1 C7 Mn1 -1.1(2) . . . . ?
C6 N1 C7 N2 179.57(14) . . . . ?
C6 N1 C9 C8 -179.53(16) . . . . ?
C6 C1 C2 C3 -0.9(3) . . . . ?
C6 C5 C4 C3 0.3(3) . . . . ?
C15 N2 C7 Mn1 -0.6(2) . . . . ?
C15 N2 C7 N1 178.73(14) . . . . ?
C15 N2 C8 C9 -178.74(16) . . . . ?
C15 C10 C11 C12 1.0(3) . . . . ?
C15 C14 C13 C12 0.9(3) . . . . ?
C10 C15 C14 C13 0.8(3) . . . . ?
C10 C11 C12 C13 0.6(3) . . . . ?
C1 C6 C5 C4 -1.4(3) . . . . ?
C1 C2 C3 C4 -0.2(3) . . . . ?
C11 C12 C13 C14 -1.5(3) . . . . ?
C9 N1 C7 Mn1 179.37(12) . . . . ?
C9 N1 C7 N2 0.09(18) . . . . ?
C9 N1 C6 C1 -171.73(16) . . . . ?
C9 N1 C6 C5 7.9(3) . . . . ?
C8 N2 C7 Mn1 -179.39(12) . . . . ?
C8 N2 C7 N1 -0.09(18) . . . . ?
C8 N2 C15 C10 -162.92(16) . . . . ?
C8 N2 C15 C14 16.2(3) . . . . ?
C14 C15 C10 O2 -179.97(16) . . . . ?
C14 C15 C10 C11 -1.6(3) . . . . ?
C2 C3 C4 C5 0.5(3) . . . . ?
C19 C16 C17 C18 178.72(19) . . . . ?
C5 C6 C1 O1 -176.81(17) . . . . ?
C5 C6 C1 C2 1.6(3) . . . . ?
C20 C18 C17 C16 -179.1(2) . . . . ?

loop_
_geom_hbond_atom_site_label_D
_geom_hbond_atom_site_label_H
_geom_hbond_atom_site_label_A
_geom_hbond_distance_DH
_geom_hbond_distance_HA
_geom_hbond_distance_DA
_geom_hbond_angle_DHA
_geom_hbond_site_symmetry_A
_geom_hbond_publ_flag
C19 H19B O1 0.97 2.57 3.533(2) 169.7 2_566 yes


#----------------------------------------------------------------------------#
#                       SHELX RES FILE                                       #
#----------------------------------------------------------------------------#

_shelx_res_file                  
;
TITL aaa_a.res in P-1
    aaa.res
    created by SHELXL-2018/3 at 14:34:37 on 08-Mar-2021
REM Old TITL aaa in P-1
REM SHELXT solution in P-1: R1 0.127, Rweak 0.012, Alpha 0.050
REM <I/s> 0.000 for 0 systematic absences, Orientation as input
REM Formula found by SHELXT: C22 N3 O4 Mn
CELL 1.54184 9.8533 10.0379 10.7928 88.126 76.94 74.52
ZERR 1 0.0002 0.0002 0.0003 0.002 0.002 0.002
LATT 1
SFAC C H N O Mn
UNIT 44 40 6 8 2
EQIV $1 -X,1-Y,1-Z

L.S. 10
PLAN  24
SIZE 0.066 0.078 0.142
TEMP -39
HTAB C19 O1_$1
CONF
HTAB 2.0
BOND
list 4
MORE -1
BOND $H
fmap 2 53
acta
SHEL 999.99 0.86
REM <olex2.extras>
REM <HklSrc "%.\\aaa.hkl">
REM </olex2.extras>

WGHT    0.039900    0.230700
FVAR       0.45062
MN1   5    0.400157    0.395406    0.480013    11.00000    0.02223    0.02416 =
         0.04168   -0.00455   -0.01164    0.00145
O2    4    0.540178    0.474914    0.371651    11.00000    0.02759    0.02655 =
         0.04070   -0.00493   -0.01162   -0.00010
O3    4    0.242495    0.564573    0.485117    11.00000    0.02665    0.02971 =
         0.05050   -0.00676   -0.01659    0.00346
O1    4    0.288959    0.312673    0.608313    11.00000    0.02769    0.03220 =
         0.05025    0.00070   -0.00892   -0.00151
O4    4    0.330165    0.324560    0.327490    11.00000    0.03653    0.03741 =
         0.05318   -0.01188   -0.02105    0.00085
N2    3    0.685572    0.188382    0.383393    11.00000    0.02451    0.02531 =
         0.04119   -0.00648   -0.01033    0.00006
N1    3    0.570036    0.119858    0.557371    11.00000    0.02693    0.02432 =
         0.04288   -0.00460   -0.01262   -0.00116
C7    1    0.561648    0.224048    0.474148    11.00000    0.02656    0.02498 =
         0.03940   -0.00526   -0.01230   -0.00383
C6    1    0.461674    0.115262    0.669376    11.00000    0.03120    0.02694 =
         0.04296   -0.00444   -0.01232   -0.00629
C15   1    0.720572    0.268421    0.275011    11.00000    0.02571    0.03175 =
         0.03953   -0.00497   -0.01184   -0.00423
C10   1    0.646609    0.409144    0.274148    11.00000    0.02682    0.03354 =
         0.03870   -0.00593   -0.01299   -0.00340
C1    1    0.326775    0.215128    0.689483    11.00000    0.03236    0.02769 =
         0.04484   -0.00542   -0.01131   -0.00677
C11   1    0.689661    0.482605    0.168114    11.00000    0.04107    0.03587 =
         0.04489    0.00026   -0.01576   -0.00537
AFIX  43
H11   2    0.643106    0.577159    0.165567    11.00000   -1.20000
AFIX   0
C16   1    0.137457    0.591609    0.430094    11.00000    0.02574    0.02753 =
         0.05005    0.00745   -0.01185   -0.00474
C18   1    0.216103    0.381145    0.290595    11.00000    0.04441    0.03445 =
         0.04407    0.00653   -0.02135   -0.01265
C9    1    0.700519    0.019315    0.517393    11.00000    0.03252    0.02566 =
         0.05037   -0.00367   -0.01529    0.00333
AFIX  43
H9    2    0.732531   -0.063282    0.558527    11.00000   -1.20000
AFIX   0
C8    1    0.771153    0.061798    0.410534    11.00000    0.02812    0.02714 =
         0.05121   -0.00829   -0.01237    0.00525
AFIX  43
H8    2    0.862509    0.014752    0.362034    11.00000   -1.20000
AFIX   0
C14   1    0.829531    0.206418    0.171447    11.00000    0.02964    0.03604 =
         0.04921   -0.00936   -0.00958   -0.00106
AFIX  43
H14   2    0.877287    0.112030    0.172836    11.00000   -1.20000
AFIX   0
C2    1    0.226201    0.206619    0.802459    11.00000    0.03676    0.03491 =
         0.05150   -0.00497   -0.00589   -0.00664
AFIX  43
H2    2    0.135657    0.272224    0.819638    11.00000   -1.20000
AFIX   0
C12   1    0.799029    0.420696    0.066166    11.00000    0.04755    0.05096 =
         0.04129    0.00069   -0.00864   -0.01311
AFIX  43
H12   2    0.826552    0.473247   -0.004060    11.00000   -1.20000
AFIX   0
C13   1    0.867896    0.281590    0.067469    11.00000    0.03455    0.05161 =
         0.04360   -0.00710   -0.00444   -0.00549
AFIX  43
H13   2    0.940718    0.238715   -0.002632    11.00000   -1.20000
AFIX   0
C19   1    0.027207    0.727851    0.470350    11.00000    0.03147    0.03039 =
         0.07492    0.00409   -0.01922   -0.00056
AFIX 137
H19A  2    0.007005    0.739878    0.562111    11.00000   -1.50000
H19B  2   -0.061129    0.728781    0.444487    11.00000   -1.50000
H19C  2    0.064792    0.802575    0.430361    11.00000   -1.50000
AFIX   0
C17   1    0.120055    0.508630    0.337979    11.00000    0.04063    0.03469 =
         0.06266    0.00553   -0.03059   -0.00538
AFIX  43
H17   2    0.037304    0.540191    0.304495    11.00000   -1.20000
AFIX   0
C3    1    0.255879    0.105353    0.888850    11.00000    0.04856    0.04489 =
         0.04804   -0.00162   -0.00460   -0.01640
AFIX  43
H3    2    0.186247    0.102638    0.963804    11.00000   -1.20000
AFIX   0
C5    1    0.489830    0.012691    0.756311    11.00000    0.03779    0.03559 =
         0.05456    0.00460   -0.01372   -0.00563
AFIX  43
H5    2    0.579572   -0.054131    0.740391    11.00000   -1.20000
AFIX   0

N3    3    0.865364    0.060050   -0.205924    11.00000    0.06232    0.06483 =
         0.08289    0.00390   -0.01486    0.00238
C4    1    0.388124    0.007568    0.865436    11.00000    0.05533    0.04475 =
         0.05329    0.01136   -0.01764   -0.01614
AFIX  43
H4    2    0.408352   -0.062201    0.924029    11.00000   -1.20000
AFIX   0
C20   1    0.184227    0.302826    0.188724    11.00000    0.07474    0.04631 =
         0.06297    0.00238   -0.04175   -0.01523
AFIX 137
H20A  2    0.262350    0.290708    0.113473    11.00000   -1.50000
H20B  2    0.094478    0.354365    0.167593    11.00000   -1.50000
H20C  2    0.175330    0.212983    0.219520    11.00000   -1.50000
AFIX   0

C21   1    0.769400    0.152750   -0.184033    11.00000    0.05042    0.05501 =
         0.06798    0.00209   -0.02090   -0.01139
C22   1    0.644477    0.273069   -0.157398    11.00000    0.05724    0.05478 =
         0.09997   -0.00761   -0.03351   -0.00403
AFIX 137
H22A  2    0.634422    0.321166   -0.235601    11.00000   -1.50000
H22B  2    0.657852    0.334792   -0.096612    11.00000   -1.50000
H22C  2    0.558044    0.243298   -0.122262    11.00000   -1.50000
AFIX   0
HKLF 4


REM  aaa_a.res in P-1
REM wR2 = 0.0735, GooF = S = 1.060, Restrained GooF = 1.060 for all data
REM R1 = 0.0266 for 2939 Fo > 4sig(Fo) and 0.0301 for all 3210 data
REM 274 parameters refined using 0 restraints

END

WGHT      0.0399      0.2307

REM Instructions for potential hydrogen bonds
HTAB C19 O1_$1

REM Highest difference peak  0.200,  deepest hole -0.182,  1-sigma level  0.036
Q1    1   0.6076  0.2766 -0.0528  11.00000  0.05    0.20
Q2    1   0.5142  0.1207  0.6182  11.00000  0.05    0.18
Q3    1   0.6837  0.3442  0.2910  11.00000  0.05    0.17
Q4    1   0.3718  0.3595  0.3848  11.00000  0.05    0.17
Q5    1   0.4975  0.2972  0.4593  11.00000  0.05    0.17
Q6    1   0.5729  0.5606  0.4228  11.00000  0.05    0.16
Q7    1   0.3267  0.2731  0.6421  11.00000  0.05    0.15
Q8    1   0.2039  0.5017  0.2813  11.00000  0.05    0.15
Q9    1   0.5226  0.4418  0.4442  11.00000  0.05    0.15
Q10   1   0.6265  0.0639  0.5442  11.00000  0.05    0.15
Q11   1   0.6919  0.3630 -0.1810  11.00000  0.05    0.14
Q12   1   0.3545  0.3798  0.0480  11.00000  0.05    0.14
Q13   1   0.2767  0.1949  0.1596  11.00000  0.05    0.14
Q14   1   0.6962  0.2259  0.3236  11.00000  0.05    0.14
Q15   1   0.7283  0.1254  0.3818  11.00000  0.05    0.14
Q16   1   0.5587  0.1803  0.5260  11.00000  0.05    0.13
Q17   1   0.7868  0.2615  0.2408  11.00000  0.05    0.13
Q18   1   0.5841  0.4482  0.3319  11.00000  0.05    0.13
Q19   1   0.2729  0.2004  0.7383  11.00000  0.05    0.13
Q20   1   0.6163  0.2119  0.4210  11.00000  0.05    0.13
Q21   1   0.4615  0.0510  0.6895  11.00000  0.05    0.13
Q22   1   0.0610  0.7989  0.4940  11.00000  0.05    0.12
Q23   1  -0.0801  0.7229  0.5084  11.00000  0.05    0.12
Q24   1   0.8939  0.3596  0.0873  11.00000  0.05    0.12
;
_shelx_res_checksum              84046

#----------------------------------------------------------------------------#
#                       SHELX HKL FILE                                       #
#----------------------------------------------------------------------------#

_shelx_hkl_file                  
;
   0   0   1 2440.98   78.68
   0   0   2   39.10    1.45
   0   0  -2   40.52    1.44
   0   0  -3  962.37   31.40
   0   0   3  950.74   31.40
   0   0  -3  972.29   31.20
   0   0  -3  955.29   31.39
   0   0   4   42.32    2.03
   0   0  -4   44.34    1.95
   0   0   4   42.96    1.66
   0   0   4   44.46    1.82
   0   0  -4   48.69    1.68
   0   0   5  101.44    4.32
   0   0   5  109.43    4.10
   0   0  -5  110.94    4.27
   0   0  -5  112.22    3.92
   0   0   5  113.14    4.10
   0   0   6  240.59    8.16
   0   0   6  241.62    8.41
   0   0   6  219.74    8.36
   0   0  -6  229.04    8.36
   0   0   6  230.92    8.10
   0   0   6  231.90    8.08
   0   0  -6  224.75    8.29
   0   0  -7   64.85    3.08
   0   0   7   60.37    2.78
   0   0   7   62.88    2.89
   0   0   7   64.78    3.13
   0   0   7   60.63    2.74
   0   0   8    0.27    0.86
   0   0  -8    0.72    0.65
   0   0   8   -1.09    1.36
   0   0   8    0.48    1.15
   0   0  -8    0.73    0.63
   0   0   8    0.34    0.84
   0   0  -8    1.12    1.08
   0   0  -9   51.63    2.13
   0   0   9   50.80    2.82
   0   0   9   51.73    3.18
   0   0  -9   53.07    2.88
   0   0 -10    6.60    1.30
   0   0 -10    6.91    0.86
   0   0  10    7.76    1.34
   0   0  10    8.58    1.04
   0   0  10    7.10    1.69
   0   0 -10   10.44    0.90
   0   0 -11    1.30    0.65
   0   0  11    0.91    0.78
   0   0  11    0.08    1.25
   0   0 -11    0.82    0.65
   0   0 -12   -0.01    0.49
   0   0  12   -0.23    0.59
   0   0  13   -0.25    0.42
   0   0  13    0.26    0.45
   0   0 -13    0.34    0.23
   0  -1  13    0.55    0.39
   0  -1  12    6.30    0.71
   0   1 -12    4.99    0.52
   0   1 -12    5.18    0.62
   0   1 -11    0.45    0.69
   0  -1  11   -0.08    1.28
   0  -1  11    0.33    0.82
   0   1 -11   -0.22    0.69
   0   1 -11    0.65    0.58
   0   1 -10   51.91    2.19
   0  -1  10   55.14    3.21
   0  -1  10   51.18    2.79
   0  -1  10   56.36    3.39
   0   1  -9  119.47    4.19
   0  -1   9  121.05    5.25
   0  -1   9  120.34    5.43
   0   1  -8   11.70    1.32
   0  -1   8   12.54    2.06
   0  -1   8   14.10    1.32
   0  -1   8   11.66    1.66
   0  -1   8   11.73    1.27
   0  -1   7   70.35    3.65
   0   1  -7   73.31    3.23
   0  -1   7   72.67    3.82
   0  -1   7   72.30    3.15
   0  -1   7   78.38    3.21
   0   1  -7   72.50    2.82
   0   1  -6  161.10    5.63
   0  -1   6  159.35    6.26
   0   1  -6  158.03    5.96
   0  -1   6  176.99    6.36
   0  -1   6  163.23    5.99
   0   1  -5  348.11   11.69
   0   1  -5  360.06   11.98
   0  -1   5  357.93   12.19
   0   1  -4    6.22    0.53
   0  -1   4    7.26    1.06
   0  -1   4    5.41    0.84
   0   1  -3   40.93    1.42
   0  -1   3   42.65    1.60
   0  -1   3   39.02    1.83
   0  -1   3   40.61    1.81
   0  -1   3   40.67    1.71
   0   1  -3   38.57    1.49
   0  -1   2  393.87   12.52
   0  -1   2  386.72   12.48
   0   1  -2  387.45   12.40
   0   1  -2  371.02   12.56
   0   1  -2  371.85   12.46
   0  -1   2  375.32   12.48
   0  -1   1  675.53   21.98
   0   1  -1  667.54   21.89
   0   1  -1  687.60   21.88
   0   1   0  394.37   13.40
   0  -1   0  419.90   13.32
   0  -1  -1  360.13   11.69
   0   1   1  357.40   11.75
   0  -1  -2  158.60    5.18
   0   1   2  157.62    5.26
   0   1   2  157.92    5.26
   0   1   2  158.06    5.30
   0  -1  -2  147.86    5.30
   0   1   2  155.96    5.22
   0   1   3    3.53    0.36
   0   1   3    3.04    0.59
   0  -1  -3    3.24    0.67
   0  -1  -3    4.36    0.42
   0   1   3    2.95    0.57
   0   1   3    3.18    0.66
   0   1   3    2.58    0.66
   0  -1  -3    3.07    0.35
   0   1   4  346.20   11.39
   0   1   4  328.52   11.13
   0  -1  -4  337.22   11.27
   0  -1  -4  343.13   10.99
   0   1   4  317.81   11.20
   0   1   4  315.64   11.11
   0   1   4  336.85   11.28
   0  -1  -4  337.47   11.10
   0  -1  -5   42.35    2.14
   0   1   5   47.03    2.21
   0  -1  -5   44.63    1.76
   0   1   5   45.00    1.99
   0   1   5   41.87    2.13
   0   1   5   43.48    2.43
   0   1   5   47.07    2.02
   0   1   5   41.64    1.97
   0   1   6   46.34    2.44
   0  -1  -6   44.80    1.88
   0   1   6   49.61    2.21
   0   1   6   46.13    2.32
   0   1   6   52.83    2.66
   0   1   6   43.48    2.16
   0   1   6   46.66    2.14
   0  -1  -6   44.61    2.49
   0   1   7   11.43    1.35
   0   1   7   15.20    1.33
   0   1   7   15.51    1.62
   0  -1  -7   13.35    1.61
   0   1   7   13.37    1.21
   0   1   7   14.85    1.79
   0   1   8    1.61    0.78
   0  -1  -8    2.27    1.25
   0  -1  -8    1.52    0.65
   0   1   8    1.13    1.14
   0   1   8    1.94    1.36
   0   1   9    9.38    1.00
   0  -1  -9    9.32    1.60
   0  -1  -9   10.00    0.84
   0  -1  -9    7.65    0.82
   0   1   9   12.35    1.82
   0   1   9    6.45    1.41
   0  -1 -10   37.14    2.50
   0   1  10   41.55    1.89
   0  -1 -10   41.83    1.72
   0   1  10   34.99    2.34
   0   1  10   41.97    2.74
   0   1  11    8.57    0.89
   0  -1 -11    8.77    1.27
   0   1  11    7.30    1.50
   0  -1 -12    3.81    0.57
   0   1  12    3.52    0.77
   0  -1 -13    1.61    0.34
   0   1  13    1.44    0.45
   0   1  13    2.00    0.42
   0  -2  12    4.43    0.71
   0   2 -12    4.40    0.67
   0  -2  11   13.62    1.83
   0  -2  11   15.30    1.80
   0   2 -11   16.69    1.08
   0   2 -11   20.66    1.14
   0  -2  11   18.88    1.25
   0   2 -11   15.86    0.89
   0   2 -10    4.32    0.66
   0  -2  10    6.59    1.29
   0   2 -10    4.22    0.89
   0  -2  10    4.04    1.70
   0  -2  10    4.32    1.55
   0  -2   9    2.94    1.82
   0  -2   9    2.35    1.53
   0  -2   8  190.99    8.00
   0  -2   8  184.02    8.02
   0  -2   8  206.05    7.39
   0  -2   8  208.74    7.48
   0   2  -7  216.31    7.90
   0  -2   7  222.46    8.27
   0   2  -6  108.26    4.05
   0  -2   6  116.76    4.66
   0   2  -6  116.31    4.51
   0   2  -6  102.18    3.80
   0  -2   6  112.33    4.31
   0   2  -5  118.21    4.17
   0   2  -5  131.77    4.58
   0   2  -5  106.24    3.98
   0  -2   5  124.17    4.71
   0  -2   5  118.01    4.48
   0  -2   4   18.13    1.29
   0   2  -4   17.37    0.81
   0   2  -4   20.69    1.25
   0  -2   4   15.63    1.35
   0   2  -4   16.73    0.81
   0  -2   4   16.59    1.22
   0  -2   3   13.55    1.09
   0   2  -3   14.94    0.71
   0   2  -3   15.91    1.01
   0   2  -3   14.94    0.87
   0  -2   3   17.50    1.12
   0  -2   2    5.79    0.78
   0  -2   2    5.34    0.71
   0   2  -2    5.61    0.61
   0   2  -2    6.72    0.79
   0   2  -2    6.19    0.64
   0   2  -2    5.35    0.42
   0  -2   2    4.41    0.57
   0  -2   2    6.07    0.81
   0  -2   1 1222.52   40.42
   0  -2   1 1240.45   40.17
   0   2  -1 1263.55   40.27
   0  -2   0    2.25    0.73
   0   2   0    1.95    0.84
   0   2   0    1.89    0.18
   0  -2   0    1.56    0.49
   0   2   0    1.60    0.17
   0   2   1  380.24   12.34
   0  -2  -1  363.15   12.30
   0   2   2  196.63    6.80
   0  -2  -2  195.61    6.90
   0  -2  -2  196.47    6.82
   0   2   2  201.24    6.74
   0  -2  -2  206.00    6.98
   0   2   2  208.50    6.85
   0  -2  -2  201.92    6.94
   0   2   3   83.22    3.06
   0   2   3   80.98    3.06
   0  -2  -3   76.16    2.93
   0   2   3   79.98    2.94
   0  -2  -3   79.75    3.13
   0  -2  -3   81.41    2.82
   0  -2  -4  105.24    3.61
   0   2   4   99.65    3.90
   0  -2  -4  100.24    3.60
   0   2   4  100.79    4.03
   0   2   4  104.24    3.94
   0  -2  -4  102.68    3.91
   0   2   4  105.21    3.59
   0  -2  -5    7.59    0.90
   0   2   5    5.92    1.19
   0   2   5    6.44    1.07
   0  -2  -5    6.45    0.61
   0   2   5    5.99    1.03
   0   2   6   97.89    4.16
   0   2   6   97.93    4.03
   0   2   6   99.60    3.80
   0  -2  -6   95.07    3.50
   0   2   6  105.37    4.32
   0  -2  -7   81.17    3.08
   0   2   7   90.76    3.97
   0   2   7   80.92    3.71
   0   2   7   84.29    3.49
   0  -2  -7   90.78    4.03
   0   2   8    5.02    1.52
   0   2   8    7.75    1.15
   0  -2  -8    6.11    0.80
   0   2   8    6.23    0.84
   0   2   8    4.89    1.29
   0  -2  -8    7.38    1.57
   0   2   9   12.11    1.04
   0  -2  -9   10.88    0.92
   0   2   9   11.69    1.57
   0  -2  -9   11.20    1.77
   0   2   9   11.78    1.86
   0  -2 -10   28.25    2.22
   0   2  10   26.60    1.43
   0   2  10   28.82    2.27
   0   2  10   24.95    1.97
   0   2  11    0.52    0.65
   0  -2 -11    2.10    1.16
   0   2  12    0.20    0.70
   0   2  12    0.37    0.61
   0   2  13   -0.32    0.34
   0   2  13   -0.11    0.39
   0  -2 -13    0.29    0.30
   0  -3  12    9.66    0.82
   0   3 -12    8.81    0.71
   0   3 -12   10.78    0.77
   0  -3  11    2.80    1.33
   0   3 -11    1.48    0.74
   0  -3  10   15.20    2.07
   0   3 -10   12.71    0.78
   0  -3  10   17.67    1.64
   0   3 -10   18.38    1.20
   0  -3  10   19.40    2.02
   0  -3   9    1.84    1.90
   0  -3   9    2.57    1.92
   0   3  -9    3.37    0.57
   0  -3   8   10.21    2.14
   0  -3   8   10.33    2.16
   0  -3   7    7.82    1.84
   0  -3   7    8.31    1.77
   0   3  -6   44.63    2.44
   0  -3   6   46.51    2.81
   0  -3   6   44.16    2.46
   0   3  -5   27.54    1.22
   0  -3   5   28.32    1.88
   0   3  -5   30.50    1.77
   0  -3   5   26.72    1.96
   0  -3   5   28.49    1.99
   0  -3   5   29.86    1.85
   0   3  -4  128.98    4.70
   0  -3   4  130.06    5.06
   0  -3   4  131.89    5.03
   0   3  -4  142.50    4.93
   0  -3   4  132.87    5.04
   0  -3   4  129.26    5.03
   0   3  -3   20.28    1.22
   0   3  -3   18.50    1.13
   0  -3   3   16.80    1.34
   0   3  -3   20.74    1.13
   0  -3   3   15.42    1.18
   0  -3   3   16.97    1.24
   0  -3   3   15.51    1.32
   0  -3   2    5.11    0.46
   0   3  -2    4.61    0.69
   0   3  -2    4.94    0.56
   0  -3   2    4.25    0.88
   0  -3   2    5.28    0.89
   0  -3   2    5.29    0.86
   0   3  -2    3.98    0.93
   0  -3   1   21.86    1.15
   0   3  -1   20.26    1.05
   0  -3   1   20.36    1.21
   0  -3   1   22.98    1.35
   0  -3   1   21.27    0.83
   0  -3   0   52.90    2.24
   0   3   0   51.88    1.93
   0   3   0   49.02    2.32
   0  -3   0   53.14    2.25
   0   3   1   10.68    0.78
   0   3   1   10.67    0.48
   0  -3  -1   10.62    1.00
   0  -3  -1    9.60    0.96
   0   3   1   10.67    1.11
   0   3   1   11.50    0.83
   0  -3  -1   10.56    1.07
   0   3   2  115.20    4.09
   0  -3  -2  116.48    4.28
   0   3   2  120.78    4.31
   0  -3  -2  104.40    4.31
   0   3   3   55.46    2.40
   0  -3  -3   57.14    2.37
   0  -3  -3   53.54    2.51
   0   3   3   55.08    2.28
   0   3   3   55.81    2.40
   0  -3  -3   56.68    2.14
   0   3   4  112.99    4.41
   0  -3  -4  114.16    4.20
   0  -3  -4  113.67    4.03
   0  -3  -4  112.79    4.47
   0   3   4  119.51    4.42
   0   3   4  113.84    4.16
   0   3   4  116.83    4.26
   0  -3  -5  136.98    4.87
   0   3   5  137.35    5.33
   0   3   5  137.32    5.13
   0  -3  -5  149.41    5.61
   0   3   5  140.98    5.40
   0   3   6    1.66    1.07
   0   3   6    4.36    1.12
   0  -3  -6    3.37    0.70
   0   3   6    2.53    0.91
   0  -3  -6    1.34    1.22
   0   3   7    5.78    1.42
   0   3   7    6.68    1.39
   0  -3  -7    7.79    0.89
   0   3   7    7.21    1.08
   0   3   7    5.57    0.79
   0   3   7    7.89    1.11
   0   3   8    7.15    1.39
   0  -3  -8    8.09    1.82
   0  -3  -8    9.32    0.96
   0   3   8    8.34    0.94
   0   3   8   10.02    1.16
   0   3   9   14.16    1.10
   0  -3  -9   16.02    1.12
   0   3   9   16.08    1.73
   0  -3  -9   14.57    1.88
   0  -3 -10   31.49    2.35
   0   3  10   28.46    1.99
   0  -3 -10   28.98    1.34
   0   3  11   43.10    1.85
   0   3  12   15.51    0.88
   0  -3 -12   14.80    0.81
   0  -4  12    3.94    0.63
   0   4 -12    2.91    0.54
   0  -4  11    7.98    1.40
   0   4 -11    6.23    0.79
   0  -4  10    6.32    1.65
   0  -4  10    8.56    1.77
   0  -4   9   43.94    1.96
   0  -4   9   41.61    3.17
   0  -4   9   43.04    3.30
   0  -4   8    7.59    2.05
   0  -4   8    6.26    2.06
   0  -4   7   10.19    1.56
   0  -4   7    9.36    2.01
   0  -4   6    1.52    1.34
   0   4  -6    0.31    0.98
   0  -4   6   -0.09    1.47
   0   4  -5   49.66    2.34
   0   4  -5   45.07    2.01
   0  -4   5   46.41    2.69
   0  -4   5   44.24    2.63
   0  -4   5   49.97    2.67
   0  -4   5   44.96    2.60
   0  -4   4    5.32    1.31
   0  -4   4    5.74    1.20
   0   4  -4    8.85    0.93
   0  -4   4    8.33    1.17
   0   4  -4    8.14    0.98
   0  -4   3   21.13    1.40
   0   4  -3   19.67    1.47
   0  -4   3   18.43    1.53
   0   4  -3   19.24    1.11
   0  -4   3   18.06    1.41
   0  -4   3   16.28    1.53
   0   4  -3   18.26    1.31
   0  -4   3   17.90    1.14
   0   4  -2  149.27    5.11
   0   4  -2  155.41    5.69
   0  -4   2  154.10    5.65
   0  -4   2  149.05    5.63
   0   4  -2  147.71    5.40
   0  -4   2  146.27    5.04
   0  -4   2  153.15    5.40
   0  -4   2  158.55    5.66
   0  -4   1   60.11    2.80
   0   4  -1   64.53    2.44
   0   4  -1   60.86    2.10
   0  -4   1   62.57    2.50
   0  -4   0   11.88    1.27
   0   4   0   10.91    0.79
   0  -4   0   12.48    1.25
   0   4   0   10.36    1.32
   0  -4  -1  241.93    7.96
   0  -4  -1  245.95    7.62
   0  -4  -1  244.06    8.01
   0   4   1  248.26    8.03
   0   4   2  187.49    6.83
   0   4   2  188.41    6.35
   0  -4  -2  191.47    6.86
   0  -4  -2  184.39    6.65
   0   4   2  182.45    6.22
   0   4   2  201.90    6.61
   0   4   3  144.21    5.07
   0   4   3  144.16    5.22
   0  -4  -3  140.00    5.26
   0  -4  -3  126.57    5.23
   0  -4  -3  140.19    5.41
   0   4   3  135.82    4.78
   0  -4  -3  140.45    4.89
   0   4   3  137.06    5.22
   0   4   4  205.82    7.31
   0   4   4  218.53    7.51
   0  -4  -4  202.58    7.34
   0  -4  -4  205.90    7.59
   0  -4  -4  206.71    7.62
   0   4   4  198.57    7.28
   0  -4  -4  205.49    7.06
   0   4   5   98.04    4.15
   0  -4  -5  100.41    4.34
   0  -4  -5   97.38    3.78
   0   4   5   98.89    3.94
   0   4   6    0.82    0.95
   0   4   6    3.61    0.80
   0  -4  -6    2.61    0.80
   0  -4  -6    1.83    1.33
   0   4   6    2.97    1.21
   0   4   7    6.26    1.51
   0   4   7    4.99    1.08
   0  -4  -7    6.12    1.21
   0  -4  -7    7.58    0.97
   0  -4  -7    7.36    0.81
   0   4   7    6.10    0.94
   0  -4  -7    6.91    1.66
   0  -4  -8    2.46    1.64
   0   4   8    1.96    1.02
   0  -4  -8    1.66    0.87
   0   4   8    2.08    0.83
   0   4   8    1.12    1.23
   0   4   9   24.48    1.56
   0  -4  -9   26.16    1.44
   0   4   9   21.71    1.91
   0   4   9   25.59    1.49
   0  -4 -10   53.57    3.17
   0  -4 -10   54.38    2.23
   0   4  10   60.46    2.48
   0   4  10   63.47    2.40
   0   4  11   13.37    1.06
   0   4  11   13.91    0.94
   0  -4 -12    3.37    0.47
   0   4  12    3.02    0.52
   0  -5  12   -0.06    0.49
   0   5 -12   -0.01    0.39
   0   5 -12   -0.28    0.45
   0   5 -11    8.20    0.79
   0  -5  10    0.84    0.71
   0  -5  10    3.17    1.39
   0  -5   9   25.58    1.44
   0  -5   9   23.95    2.71
   0  -5   9   21.41    2.45
   0  -5   8   44.73    3.51
   0  -5   8   55.60    3.33
   0  -5   7   32.32    2.84
   0  -5   7   26.17    2.29
   0  -5   6   48.75    3.07
   0  -5   6   49.36    3.01
   0  -5   5  106.53    4.49
   0  -5   5  102.79    4.29
   0   5  -5   95.26    3.81
   0  -5   5   89.70    4.26
   0  -5   5   83.65    4.35
   0  -5   4  335.47   12.52
   0  -5   4  377.35   12.79
   0   5  -4  344.58   12.09
   0  -5   4  375.57   12.54
   0   5  -4  360.04   12.45
   0   5  -4  376.87   12.49
   0  -5   4  361.14   12.81
   0  -5   3  120.30    5.06
   0   5  -3  126.62    4.71
   0  -5   3  120.76    4.57
   0  -5   3  129.37    4.99
   0   5  -3  112.02    4.22
   0   5  -3  124.10    4.89
   0  -5   3  123.33    4.69
   0  -5   3  121.83    4.69
   0  -5   3  123.10    5.02
   0  -5   2   96.52    4.30
   0  -5   2  107.02    4.38
   0  -5   2   97.35    4.03
   0  -5   2  101.57    3.98
   0  -5   2  108.80    4.35
   0   5  -2  103.66    4.33
   0  -5   1  157.20    6.03
   0   5  -1  151.58    5.48
   0   5   0   97.56    4.37
   0  -5   0  102.05    4.30
   0   5   0  109.13    3.87
   0  -5  -1  193.16    7.01
   0   5   1  186.86    6.97
   0  -5  -1  180.59    6.40
   0  -5  -1  172.84    6.96
   0   5   1  185.80    6.34
   0  -5  -2  141.65    6.11
   0   5   2  160.84    6.11
   0  -5  -2  155.87    5.75
   0  -5  -2  163.84    6.14
   0   5   2  158.72    5.45
   0  -5  -3  504.13   16.35
   0  -5  -3  502.16   16.82
   0   5   3  456.98   15.80
   0  -5  -3  449.72   16.41
   0  -5  -3  523.56   16.68
   0   5   3  515.24   16.58
   0   5   3  530.06   16.40
   0  -5  -4  357.62   12.10
   0  -5  -4  369.94   12.27
   0   5   4  359.34   12.57
   0  -5  -4  373.58   12.70
   0  -5  -4  348.81   12.78
   0   5   4  374.80   12.58
   0   5   5  126.97    5.31
   0  -5  -5  131.25    4.63
   0  -5  -5  124.06    5.40
   0   5   5  121.37    5.02
   0   5   5  133.85    4.60
   0   5   5  126.04    4.54
   0  -5  -6    2.69    0.83
   0  -5  -6    0.95    1.33
   0   5   6    3.47    1.11
   0   5   6    2.95    1.29
   0   5   6    3.31    0.81
   0   5   6    2.01    0.88
   0  -5  -6    4.80    1.60
   0   5   7    1.12    0.94
   0  -5  -7    1.05    0.93
   0   5   7   -0.27    1.27
   0  -5  -7    0.85    0.79
   0   5   7    0.91    0.83
   0  -5  -7    2.12    1.58
   0   5   7    0.74    0.94
   0  -5  -7    0.08    1.23
   0   5   8    1.58    0.90
   0   5   8    1.51    0.97
   0  -5  -8    4.70    1.63
   0  -5  -8    1.09    0.72
   0  -5  -8    1.51    0.97
   0   5   9   13.90    1.18
   0   5   9   16.30    1.24
   0   5  10   14.43    1.04
   0  -5 -10   11.04    1.58
   0  -5 -10   13.59    0.92
   0   5  10   14.51    1.11
   0   5  11    0.97    0.57
   0  -5 -11    0.65    0.48
   0   5  11    1.35    0.68
   0   6 -11    5.83    0.63
   0  -6  10   10.73    0.84
   0  -6   9   21.24    1.31
   0  -6   9   17.95    2.10
   0  -6   9   19.92    2.38
   0  -6   8    3.53    1.59
   0  -6   8    3.56    2.03
   0  -6   8    2.87    0.84
   0  -6   7   11.04    1.87
   0  -6   6   32.92    2.76
   0  -6   6   36.57    2.89
   0  -6   5  183.99    7.57
   0  -6   5  172.28    7.41
   0  -6   5  185.99    7.50
   0   6  -5  186.20    6.30
   0  -6   5  181.86    7.24
   0  -6   4  350.02   12.85
   0  -6   4  352.02   12.85
   0  -6   4  358.68   12.45
   0   6  -4  367.98   12.46
   0  -6   4  357.82   12.68
   0   6  -4  341.01   12.41
   0  -6   4  338.23   12.46
   0   6  -3  383.86   13.37
   0  -6   3  371.43   13.26
   0  -6   3  419.71   13.93
   0   6  -3  379.70   13.60
   0  -6   3  370.31   13.31
   0  -6   3  392.39   13.34
   0  -6   3  395.89   13.80
   0  -6   2  498.47   17.28
   0  -6   2  491.63   17.23
   0  -6   2  490.45   16.70
   0  -6   2  497.56   16.90
   0   6  -2  493.21   17.17
   0   6  -1   88.24    3.68
   0  -6   1   86.80    4.06
   0   6  -1   84.03    4.07
   0  -6   1   89.97    4.18
   0   6   0   77.62    3.37
   0  -6   0   80.06    3.75
   0   6   0   79.07    3.12
   0   6   0   72.92    3.74
   0  -6  -1   32.93    2.17
   0   6   1   32.73    2.32
   0   6   1   34.32    1.62
   0  -6  -1   31.32    2.43
   0  -6  -2   29.28    1.72
   0   6   2   36.45    2.29
   0  -6  -2   34.29    2.13
   0  -6  -2   30.47    1.43
   0  -6  -2   29.01    2.25
   0  -6  -3    2.15    1.09
   0   6   3    2.44    1.15
   0  -6  -3    1.73    0.75
   0  -6  -3    2.42    0.97
   0  -6  -3    2.30    1.21
   0  -6  -3    3.16    0.78
   0  -6  -4   41.71    2.50
   0   6   4   43.76    1.84
   0  -6  -4   39.11    1.84
   0   6   4   40.60    2.33
   0   6   5   33.57    1.71
   0   6   5   32.80    1.61
   0  -6  -5   35.26    1.73
   0  -6  -5   32.24    1.71
   0  -6  -6   81.63    3.08
   0   6   6   75.43    3.04
   0   6   6   73.02    2.97
   0  -6  -6   67.34    3.81
   0  -6  -6   77.26    3.97
   0  -6  -6   75.49    3.02
   0   6   7   13.05    1.22
   0   6   7   12.19    1.10
   0  -6  -7    9.63    1.82
   0  -6  -7   12.85    1.10
   0  -6  -7   11.09    1.68
   0   6   8    6.29    1.01
   0  -6  -8    6.52    1.68
   0  -6  -8    6.89    0.88
   0  -6  -8    7.20    1.11
   0   6   8    7.85    1.14
   0  -6  -9    6.59    1.42
   0   6   9    6.52    0.93
   0   6   9    4.54    0.99
   0  -6 -10    2.75    0.62
   0  -6 -11    5.95    0.39
   0   7 -11   10.78    0.58
   0   7 -11    9.52    0.54
   0  -7  10    7.32    0.63
   0  -7   9   19.73    1.20
   0  -7   8   13.38    1.04
   0  -7   8   13.70    1.82
   0  -7   7    7.52    1.77
   0  -7   7    7.96    2.12
   0  -7   6    7.36    1.96
   0  -7   6    9.63    2.10
   0  -7   5  143.17    6.47
   0  -7   5  137.16    6.24
   0  -7   5  145.69    6.41
   0   7  -4   35.31    1.56
   0  -7   4   35.89    2.79
   0  -7   4   32.13    2.28
   0   7  -4   34.79    1.56
   0  -7   4   35.71    2.65
   0  -7   4   36.30    2.95
   0  -7   3    4.59    1.68
   0   7  -3    4.46    0.66
   0  -7   3    2.77    1.76
   0  -7   3    5.69    1.20
   0   7  -3    4.87    0.64
   0  -7   2   24.08    2.43
   0  -7   2   27.20    2.08
   0   7  -2   26.82    1.24
   0   7  -2   26.44    1.24
   0  -7   2   26.45    1.74
   0   7  -2   22.55    2.18
   0   7  -1   -0.20    1.38
   0   7  -1    1.02    1.17
   0  -7   1   -0.36    1.40
   0   7  -1    0.50    0.61
   0  -7   1   -0.95    1.58
   0   7  -1    0.28    0.56
   0  -7   1    0.67    1.43
   0   7  -1    0.18    0.53
   0  -7   0   22.57    2.16
   0   7   0   21.05    1.12
   0   7   0   21.42    1.08
   0  -7   0   25.30    2.19
   0  -7   0   21.75    2.27
   0   7   0   20.98    1.08
   0   7   0   19.13    2.03
   0   7   0   20.48    1.74
   0   7   1    6.62    0.65
   0   7   1    6.04    0.76
   0  -7  -1    5.80    1.80
   0  -7  -1    4.50    1.69
   0   7   1    6.41    0.70
   0   7   1    7.61    1.64
   0  -7  -1    7.40    1.48
   0   7   1    5.74    1.19
   0  -7  -2   52.77    2.18
   0  -7  -2   51.60    2.97
   0  -7  -2   57.81    3.41
   0   7   2   54.23    2.09
   0  -7  -3   78.16    3.51
   0  -7  -3   78.63    3.96
   0  -7  -3   70.27    2.88
   0  -7  -4    9.31    1.40
   0  -7  -4   10.49    1.10
   0  -7  -4    8.57    2.10
   0  -7  -5   23.86    1.54
   0  -7  -5   21.71    2.01
   0  -7  -5   26.33    1.58
   0  -7  -5   24.96    2.49
   0  -7  -6   63.30    2.78
   0  -7  -6   62.54    3.46
   0  -7  -6   69.55    2.77
   0  -7  -6   70.51    3.78
   0  -7  -7    6.23    1.11
   0  -7  -7    7.11    1.49
   0  -7  -7    6.16    1.49
   0  -7  -7    5.65    0.97
   0  -7  -8    2.66    1.30
   0  -7  -8    2.12    0.75
   0   7  10   42.76    1.61
   0  -7 -10   41.68    1.60
   0   8 -10   10.61    0.56
   0   8 -10    7.20    0.44
   0  -8   9    1.98    0.65
   0  -8   8    0.62    0.70
   0  -8   7    4.47    0.97
   0  -8   7    4.08    1.72
   0  -8   7    3.05    1.48
   0  -8   6    0.11    1.69
   0  -8   6    1.59    1.65
   0  -8   5    9.50    2.10
   0  -8   5    7.39    1.91
   0  -8   5    9.19    2.13
   0  -8   4   82.66    4.56
   0  -8   4   85.04    4.71
   0  -8   4   83.14    4.35
   0  -8   3   13.78    2.28
   0   8  -3   17.52    1.05
   0  -8   3   16.40    1.96
   0  -8   2    3.97    1.53
   0  -8   2    4.08    1.99
   0   8  -2    1.86    1.34
   0  -8   2    4.68    1.89
   0   8  -2    3.11    0.68
   0   8  -2    2.47    0.69
   0   8  -1    3.77    0.75
   0  -8   1    3.65    1.65
   0   8  -1    5.18    0.75
   0   8  -1    6.11    1.40
   0   8  -1    4.40    0.73
   0  -8   1    4.25    1.78
   0  -8   0   14.11    2.10
   0  -8   0    9.15    2.08
   0   8   0   10.08    0.90
   0  -8   0   10.86    1.94
   0   8   0    9.22    1.53
   0   8   0   10.74    0.86
   0   8   0   10.06    0.88
   0  -8   0   12.75    1.10
   0  -8  -1   12.66    2.23
   0  -8  -1   10.78    2.10
   0   8   1   10.40    0.90
   0   8   1   10.11    1.46
   0   8   1   10.17    0.86
   0   8   1   12.07    0.96
   0  -8  -1   10.99    1.92
   0  -8  -1   11.37    1.16
   0  -8  -2   12.50    1.74
   0  -8  -2    9.13    1.16
   0   8   2   12.55    1.57
   0  -8  -2    8.80    2.13
   0  -8  -2   12.42    2.01
   0   8   2   10.73    0.87
   0   8   2   11.83    1.02
   0   8   3    9.01    0.83
   0  -8  -3    9.94    1.26
   0   8   3    8.84    1.47
   0  -8  -3    8.10    2.13
   0  -8  -3    9.00    1.89
   0  -8  -3    8.48    1.02
   0  -8  -4    3.69    1.07
   0   8   4    2.98    1.17
   0   8   4    2.45    0.65
   0  -8  -4    1.63    0.92
   0  -8  -4    2.76    1.92
   0  -8  -4    2.58    1.37
   0  -8  -5  165.81    5.52
   0   8   5  147.97    5.24
   0   8   5  137.04    5.81
   0  -8  -5  178.61    6.91
   0  -8  -6   42.45    2.89
   0   8   6   41.40    1.88
   0   8   6   41.68    1.67
   0  -8  -6   42.87    2.02
   0   8   7    2.04    0.75
   0  -8  -7    2.26    0.83
   0  -8  -8   10.01    0.86
   0   8   8   11.01    0.84
   0   8   9    3.79    0.52
   0   9  -9    2.78    0.38
   0  -9   9    2.95    0.41
   0  -9   8    1.46    0.54
   0  -9   7    1.86    0.80
   0  -9   6    2.40    1.49
   0  -9   5    1.02    1.71
   0  -9   5    1.07    1.55
   0  -9   4   15.90    2.39
   0  -9   4   15.74    2.02
   0  -9   4   11.71    2.25
   0   9  -3   14.46    1.02
   0  -9   3   14.59    1.92
   0  -9   3   13.88    2.33
   0   9  -2   26.05    1.32
   0  -9   2   27.61    2.85
   0   9  -2   23.73    2.07
   0  -9   2   23.99    2.12
   0  -9   1    7.13    2.09
   0   9  -1   11.15    0.91
   0   9  -1   11.53    0.93
   0   9  -1    9.12    1.59
   0  -9   1   10.69    2.17
   0  -9   1   12.31    1.93
   0  -9   0   18.44    1.28
   0   9   0   17.72    1.12
   0   9   0   16.95    1.07
   0  -9   0   16.72    2.42
   0  -9   0   18.74    2.35
   0  -9   0   14.50    2.13
   0   9   0   19.64    1.83
   0   9   0   18.79    1.10
   0   9   1   32.43    1.50
   0   9   1   34.64    1.60
   0   9   1   34.28    1.59
   0  -9  -1   32.37    2.91
   0  -9  -1   36.38    3.05
   0  -9  -1   33.43    1.79
   0  -9  -1   29.25    2.58
   0   9   1   30.65    2.24
   0  -9  -2   11.13    2.06
   0  -9  -2   10.12    2.17
   0  -9  -2   10.13    1.22
   0   9   2   12.64    1.57
   0   9   2   12.30    0.99
   0   9   2   12.24    0.90
   0  -9  -3   21.04    2.09
   0   9   3   20.33    1.10
   0   9   3   20.26    1.26
   0  -9  -3   24.17    1.56
   0  -9  -3   18.71    1.13
   0   9   3   21.86    1.73
   0  -9  -3   20.41    2.44
   0   9   4   23.80    1.32
   0   9   4   20.66    1.07
   0  -9  -4   24.91    1.53
   0  -9  -4   19.69    1.21
   0   9   4   18.27    1.60
   0  -9  -4   19.62    2.44
   0   9   5    8.41    0.89
   0  -9  -5    9.32    0.86
   0  -9  -6    4.12    0.89
   0  -9  -6    5.14    0.77
   0   9   7   12.20    0.82
   0   9   7   10.84    0.85
   0  -9  -7   11.88    0.83
   0  -9  -8    9.21    0.65
   0   9   8   10.67    0.64
   0   9   8    8.86    0.65
   0 -10   8    0.21    0.36
   0 -10   7    1.12    0.58
   0 -10   6   10.30    0.94
   0 -10   4    7.75    1.79
   0 -10   3   37.04    2.92
   0 -10   2   42.43    3.14
   0 -10   1   96.10    4.95
   0 -10   1   87.23    4.72
   0  10  -1   89.75    4.19
   0  10  -1   98.24    3.42
   0  10   0  147.41    5.77
   0 -10   0  151.84    6.47
   0 -10   0  128.17    6.12
   0 -10   0  136.28    5.00
   0 -10   0  154.45    6.35
   0  10   0  147.79    4.95
   0  10   0  144.54    4.96
   0  10   1    4.81    0.68
   0  10   1    5.07    0.75
   0  10   1    3.94    0.78
   0 -10  -1    3.98    0.91
   0 -10  -1    4.13    1.82
   0 -10  -1    3.53    1.71
   0  10   1    2.84    1.18
   0  10   2    1.65    1.06
   0  10   2    4.12    0.72
   0  10   2    3.19    0.75
   0 -10  -2    3.30    1.75
   0 -10  -2    3.81    1.51
   0  10   2    3.08    0.61
   0 -10  -2    3.70    0.96
   0  10   3    2.57    0.70
   0 -10  -3    2.47    1.63
   0  10   3    0.10    0.36
   0 -10  -3    3.88    0.99
   0  10   4    1.26    0.64
   0 -10  -4    0.65    0.87
   0  10   5    3.21    0.60
   0 -10  -5    3.19    0.53
   0 -10  -5    4.37    0.82
   0 -10  -6    7.55    0.58
   0  10   6    7.55    0.59
   0  10   7    4.43    0.35
   0 -11   6    2.77    0.48
   0 -11   5    1.57    0.65
   0 -11   3    3.43    0.89
   0  11   2   10.83    0.67
   0  11   3    0.53    0.42
   0  11   4    1.25    0.34
   0 -12   3    1.41    0.37
   0 -12   2   -0.04    0.36
  -1  11   3    8.30    0.54
   1 -11   5   21.56    1.03
  -1  10   6   19.57    0.92
  -1  10   6   23.99    0.91
   1 -10  -5   87.90    3.00
  -1  10   5   78.28    2.89
  -1  10   5   82.98    2.88
   1 -10  -4   63.55    2.45
  -1  10   4   63.63    2.34
  -1  10   4   60.89    2.31
   1 -10  -3   45.59    1.99
  -1  10   3   44.46    1.85
  -1  10   3   46.19    1.82
  -1  10   2   64.86    2.41
   1 -10  -2   58.85    3.52
   1 -10  -2   56.03    2.49
  -1  10   2   65.02    2.37
   1 -10  -1    3.08    1.51
   1 -10  -1    6.54    1.76
  -1  10   1    6.57    0.80
   1 -10  -1    5.07    0.89
   1 -10   0   17.66    2.23
   1 -10   0   21.63    2.16
   1 -10   0   18.37    1.12
  -1  10   0   19.96    1.10
  -1  10   0   18.54    0.92
   1 -10   1  133.79    6.06
   1 -10   2   52.53    3.36
   1 -10   3   45.73    3.08
   1 -10   6    2.19    0.74
   1 -10   7    0.98    0.52
  -1   9   8   23.26    0.86
  -1   9   8   20.48    0.87
  -1   9   7   12.12    0.70
   1  -9  -7   11.27    0.72
  -1   9   7   10.88    0.75
   1  -9  -6   10.55    0.93
  -1   9   6   10.22    0.80
  -1   9   6   10.78    0.87
   1  -9  -6   11.14    0.81
  -1   9   5    9.94    0.86
   1  -9  -5   10.42    0.86
  -1   9   5   10.56    0.94
   1  -9  -4   29.21    1.60
  -1   9   4   25.31    1.33
  -1   9   4   25.64    1.41
   1  -9  -4   29.28    2.55
  -1   9   3    6.14    0.94
   1  -9  -3    7.13    1.16
  -1   9   3    7.30    0.85
   1  -9  -3    5.18    0.75
   1  -9  -3    4.43    1.58
   1  -9  -3    6.82    1.89
  -1   9   2    6.50    0.83
   1  -9  -2    7.01    2.04
   1  -9  -2    4.87    1.81
  -1   9   2    7.80    1.22
   1  -9  -2    7.56    1.15
  -1   9   2    6.59    0.65
  -1   9   2    7.28    0.96
  -1   9   1    7.87    0.72
  -1   9   1    6.38    0.93
  -1   9   1    6.89    0.81
   1  -9  -1    7.22    1.72
  -1   9   1    6.05    1.28
   1  -9  -1    7.10    1.13
   1  -9  -1    7.33    1.98
   1  -9  -1    5.78    2.00
   1  -9   0   24.91    2.50
   1  -9   0   21.30    2.65
  -1   9   0   19.78    1.20
  -1   9   0   20.78    1.82
  -1   9   0   20.77    1.24
  -1   9   0   20.77    1.10
   1  -9   0   21.65    1.36
   1  -9   0   22.43    2.42
  -1   9  -1   11.87    0.88
  -1   9  -1   12.34    1.01
   1  -9   1   10.82    1.87
   1  -9   1   15.52    2.34
  -1   9  -1   12.08    1.52
   1  -9   2   22.35    2.64
  -1   9  -2   19.82    1.09
   1  -9   3    3.91    1.84
   1  -9   3    3.18    1.58
   1  -9   4    1.38    1.81
   1  -9   4    0.12    1.63
   1  -9   4    1.11    1.51
   1  -9   5    1.59    1.66
   1  -9   5    3.08    1.61
   1  -9   5    2.04    1.51
   1  -9   7    6.39    0.84
   1  -9   8    0.04    0.48
  -1   8   9    0.77    0.35
   1  -8  -9    0.71    0.40
  -1   8   9    0.55    0.42
   1  -8  -8    3.76    0.64
  -1   8   8    4.41    0.67
  -1   8   8    3.64    0.57
  -1   8   7    3.64    0.69
   1  -8  -7    3.20    0.79
   1  -8  -6    3.41    1.45
   1  -8  -6    4.19    0.92
   1  -8  -6    5.52    0.98
  -1   8   6    4.26    0.79
  -1   8   5   45.78    2.00
   1  -8  -5   47.38    2.14
   1  -8  -5   48.54    3.22
   1  -8  -4   44.48    2.10
  -1   8   4   41.37    1.84
   1  -8  -4   38.69    1.94
   1  -8  -4   38.10    2.79
   1  -8  -4   44.83    3.22
  -1   8   3   33.53    1.70
  -1   8   3   31.75    1.40
  -1   8   3   32.99    1.55
   1  -8  -3   32.14    1.66
  -1   8   3   31.82    2.04
   1  -8  -3   33.27    1.87
   1  -8  -3   35.86    2.98
   1  -8  -3   33.44    2.67
  -1   8   2   20.76    1.09
  -1   8   2   20.90    1.34
   1  -8  -2   25.80    2.22
  -1   8   2   22.60    1.23
   1  -8  -2   22.03    1.28
   1  -8  -2   21.19    2.46
  -1   8   2   22.21    1.80
   1  -8  -2   21.99    2.56
   1  -8  -2   21.15    2.53
   1  -8  -2   22.49    1.54
   1  -8  -1    0.39    1.76
  -1   8   1    0.57    0.79
  -1   8   1    0.02    0.67
   1  -8  -1    0.13    1.67
   1  -8  -1   -0.49    1.02
   1  -8  -1    0.38    1.89
  -1   8   1    0.30    1.08
  -1   8   1    0.16    0.59
   1  -8  -1    0.79    1.56
  -1   8   0   77.78    2.94
  -1   8   0   74.39    2.82
   1  -8   0   77.64    3.05
   1  -8   0   79.03    4.26
  -1   8   0   73.42    2.87
   1  -8   0   80.12    4.30
   1  -8   0   78.23    4.44
  -1   8   0   84.56    3.73
  -1   8  -1    1.79    0.79
  -1   8  -1    2.65    0.64
  -1   8  -1    1.18    1.22
   1  -8   1    3.06    0.85
  -1   8  -1    2.07    0.65
   1  -8   1    4.76    1.73
   1  -8   1    2.33    1.89
   1  -8   1    3.72    1.80
  -1   8  -2   71.95    3.54
   1  -8   2   68.09    4.08
   1  -8   2   64.76    3.61
   1  -8   2   70.80    4.11
  -1   8  -2   70.78    2.63
  -1   8  -2   69.73    2.70
   1  -8   3    5.37    1.97
  -1   8  -3    7.65    0.79
   1  -8   3    6.91    2.06
   1  -8   4    6.20    2.09
   1  -8   4    2.63    1.65
   1  -8   4    9.07    2.06
   1  -8   5   16.57    2.38
   1  -8   5   18.06    2.20
   1  -8   5   17.05    2.31
   1  -8   6   29.99    2.64
   1  -8   6   29.70    2.50
   1  -8   7    7.91    1.85
   1  -8   8    4.53    0.73
  -1   8  -9    1.70    0.54
   1  -8   9    1.81    0.61
  -1   8 -10    3.63    0.39
  -1   7  10    1.58    0.42
   1  -7  -8    5.80    0.75
   1  -7  -7   10.25    1.52
   1  -7  -7    9.42    1.11
   1  -7  -7    9.93    1.59
   1  -7  -7   10.86    1.05
  -1   7   6    0.16    0.70
   1  -7  -6   -0.06    1.00
   1  -7  -6    1.13    1.28
   1  -7  -6    0.63    0.95
   1  -7  -6    0.10    1.56
   1  -7  -5   25.66    1.61
  -1   7   5   24.32    1.33
   1  -7  -5   24.60    2.52
   1  -7  -5   25.44    1.56
   1  -7  -5   21.77    1.97
   1  -7  -4   43.59    2.04
   1  -7  -4   38.52    2.48
   1  -7  -4   42.49    2.75
  -1   7   4   42.71    2.26
   1  -7  -3   84.80    3.93
   1  -7  -3   80.11    3.24
  -1   7   3   84.08    3.04
  -1   7   3   83.62    3.69
   1  -7  -3   90.77    4.38
  -1   7   3   86.01    3.15
   1  -7  -2   25.34    2.08
   1  -7  -2   23.77    1.33
  -1   7   2   23.74    1.14
  -1   7   2   23.18    1.75
  -1   7   2   22.92    1.22
   1  -7  -2   25.31    2.39
   1  -7  -1   59.35    3.45
  -1   7   1   61.64    2.44
  -1   7   1   62.16    2.31
  -1   7   1   60.65    3.01
  -1   7   1   60.50    2.36
   1  -7  -1   57.43    3.64
  -1   7   0   49.02    1.99
  -1   7   0   47.81    1.89
  -1   7   0   49.05    2.62
   1  -7   0   51.44    3.14
  -1   7   0   46.27    1.90
   1  -7   1    2.72    1.67
   1  -7   1    2.32    1.68
  -1   7  -1    2.20    0.56
  -1   7  -1    2.34    0.62
  -1   7  -1    1.75    0.67
  -1   7  -1    2.31    1.19
   1  -7   1    0.36    1.73
   1  -7   2    2.84    1.80
   1  -7   2    2.75    1.38
   1  -7   2    3.16    1.65
  -1   7  -2    4.06    1.21
  -1   7  -2    2.14    0.59
  -1   7  -2    1.91    0.71
   1  -7   3   29.33    2.68
   1  -7   3   28.91    2.64
  -1   7  -3   31.98    1.48
  -1   7  -3   29.33    1.39
   1  -7   3   30.12    2.67
   1  -7   3   34.47    2.17
  -1   7  -3   30.99    2.20
   1  -7   4    3.11    1.21
   1  -7   4    2.30    1.79
   1  -7   4    2.43    1.76
   1  -7   5  126.71    5.86
   1  -7   5  123.70    5.71
   1  -7   5  118.20    5.37
   1  -7   5  130.19    5.77
   1  -7   6   86.44    4.38
   1  -7   6   81.05    4.43
   1  -7   6   76.56    4.36
   1  -7   8   24.54    1.32
  -1   7 -10    8.33    0.64
  -1   7 -10    9.31    0.69
  -1   7 -11    2.16    0.38
   1  -6 -10    1.03    0.49
  -1   6   8    8.61    0.82
   1  -6  -8   10.02    0.91
   1  -6  -8    8.17    1.60
   1  -6  -7    2.13    1.02
  -1   6   7    2.41    0.99
   1  -6  -7    2.41    1.44
   1  -6  -7    3.26    1.38
   1  -6  -7    1.89    0.90
  -1   6   7    2.83    0.76
   1  -6  -6   19.34    2.09
  -1   6   6   17.40    1.14
   1  -6  -6   18.76    1.39
   1  -6  -6   18.87    1.37
  -1   6   6   15.86    1.20
   1  -6  -6   17.92    2.03
  -1   6   6   17.66    1.38
   1  -6  -5   55.26    2.42
   1  -6  -5   56.85    3.22
  -1   6   5   57.51    2.32
  -1   6   5   51.95    2.23
  -1   6   5   57.18    2.45
  -1   6   4  314.80   10.38
   1  -6  -4  295.31   11.21
   1  -6  -4  303.34   11.27
   1  -6  -4  311.07   10.50
  -1   6   4  312.35   10.42
   1  -6  -3   68.97    2.80
   1  -6  -3   65.94    3.30
  -1   6   3   71.83    3.43
  -1   6   3   75.11    2.71
   1  -6  -3   70.21    3.11
   1  -6  -3   73.33    3.70
   1  -6  -2   46.79    2.43
  -1   6   2   49.66    2.49
  -1   6   2   51.42    2.84
   1  -6  -2   51.09    2.08
   1  -6  -2   50.77    3.08
   1  -6  -2   51.24    3.16
  -1   6   1   14.74    1.73
   1  -6  -1   11.82    1.81
   1  -6  -1   14.37    1.96
  -1   6   1   16.40    1.42
  -1   6   0   32.99    2.35
   1  -6   0   34.15    2.44
  -1   6   0   33.86    1.99
   1  -6   1   99.70    4.58
  -1   6  -1   94.24    3.99
   1  -6   1   97.69    4.49
  -1   6  -2   26.32    2.09
   1  -6   2   24.81    2.22
   1  -6   2   25.00    2.22
  -1   6  -2   25.83    1.80
  -1   6  -3   59.41    2.90
  -1   6  -3   54.25    3.01
   1  -6   3   52.56    2.73
   1  -6   3   55.22    3.26
   1  -6   3   60.93    3.28
   1  -6   3   60.52    2.75
   1  -6   3   55.56    2.81
   1  -6   3   61.29    3.31
  -1   6  -4   90.49    4.04
  -1   6  -4   88.77    3.35
   1  -6   4   95.63    4.44
   1  -6   4   90.46    3.93
   1  -6   4   90.35    4.50
   1  -6   4   94.79    4.13
   1  -6   4   87.54    4.24
   1  -6   5  308.22   11.08
   1  -6   5  323.67   11.29
   1  -6   5  307.34   11.35
   1  -6   5  326.79   11.31
  -1   6  -5  281.66   10.13
   1  -6   6   96.34    4.79
   1  -6   6   98.92    4.75
   1  -6   6   93.81    4.62
   1  -6   7   33.46    2.86
   1  -6   7   25.37    2.24
   1  -6   8    3.37    0.84
   1  -6   8    4.94    2.05
   1  -6   9    1.54    1.66
   1  -6   9   -1.51    1.75
   1  -6  10    0.27    0.58
  -1   6 -11    1.08    0.52
   1  -5 -11   17.53    0.79
   1  -5 -10   22.72    1.10
  -1   5   9   70.69    2.68
   1  -5  -9   69.31    3.66
   1  -5  -9   76.17    2.85
   1  -5  -8   57.83    2.33
   1  -5  -8   54.07    3.38
  -1   5   8   62.00    2.56
  -1   5   8   59.59    2.36
   1  -5  -8   59.56    2.52
   1  -5  -7   28.46    2.43
  -1   5   7   27.56    1.47
  -1   5   7   28.31    1.64
   1  -5  -7   28.12    2.16
   1  -5  -7   28.32    1.50
  -1   5   6   90.82    3.41
  -1   5   6   87.21    3.31
  -1   5   6   82.09    3.24
   1  -5  -5  392.17   13.91
  -1   5   5  405.88   13.00
   1  -5  -5  382.46   12.99
   1  -5  -5  377.33   13.44
  -1   5   5  386.00   12.90
  -1   5   5  386.06   12.92
  -1   5   4  422.97   13.93
   1  -5  -4  426.13   14.22
   1  -5  -4  414.27   13.94
   1  -5  -4  413.29   14.57
   1  -5  -4  412.70   14.89
   1  -5  -4  423.86   14.73
  -1   5   4  420.72   14.38
   1  -5  -3  446.26   14.71
   1  -5  -3  433.09   14.40
   1  -5  -3  421.13   15.00
   1  -5  -3  450.29   15.40
  -1   5   3  437.43   14.97
   1  -5  -3  426.70   15.16
   1  -5  -2  419.32   13.71
   1  -5  -2  400.31   13.75
   1  -5  -2  386.36   13.30
  -1   5   2  375.41   12.74
  -1   5   2  404.28   13.52
   1  -5  -1  144.82    5.64
   1  -5  -1  146.94    5.08
  -1   5   1  131.37    4.59
  -1   5   1  150.58    5.57
   1  -5  -1  145.46    5.68
  -1   5   0  767.95   26.36
   1  -5   0  813.05   26.45
  -1   5   0  783.17   26.01
   1  -5   1  249.32    9.38
  -1   5  -1  257.57    9.13
  -1   5  -2   11.41    1.37
   1  -5   2    8.19    1.48
  -1   5  -2    7.43    1.07
   1  -5   2    9.05    1.04
   1  -5   2    8.46    1.41
   1  -5   3   18.79    1.75
  -1   5  -3   16.51    1.51
   1  -5   3   19.22    1.42
   1  -5   3   16.31    1.65
   1  -5   3   18.92    1.78
   1  -5   4   89.68    3.98
   1  -5   4   86.16    4.15
   1  -5   4   88.50    4.11
  -1   5  -4   90.81    3.81
   1  -5   4   91.08    3.81
   1  -5   4   91.65    3.93
   1  -5   5   31.76    2.40
  -1   5  -5   32.13    1.87
   1  -5   5   34.26    2.20
   1  -5   5   32.08    2.28
   1  -5   5   33.71    2.35
   1  -5   6   -0.20    1.32
   1  -5   6   -0.72    1.65
   1  -5   6   -0.96    1.46
   1  -5   6    0.92    1.39
   1  -5   7   30.16    2.78
   1  -5   8    8.96    2.20
   1  -5   9    0.70    1.93
   1  -5   9    2.20    1.88
   1  -5  10    3.11    1.68
   1  -5  10    3.01    1.32
  -1   5 -11    1.77    0.68
  -1   5 -12    0.03    0.44
   1  -5  12    0.25    0.45
   1  -4 -12    6.54    0.43
  -1   4  11    6.07    0.67
  -1   4  11    3.86    0.73
   1  -4 -10   30.51    2.24
  -1   4  10   35.41    1.58
  -1   4  10   30.40    1.38
   1  -4  -9   21.56    1.33
   1  -4  -8    3.91    0.96
   1  -4  -8    3.25    1.67
   1  -4  -7   76.76    2.98
   1  -4  -7   73.38    2.86
  -1   4   7   73.68    3.60
   1  -4  -7   77.13    3.98
   1  -4  -6  109.95    4.06
  -1   4   6  109.83    4.65
   1  -4  -6  112.40    5.06
   1  -4  -5   97.12    3.98
   1  -4  -5  104.10    4.49
  -1   4   5  101.53    3.96
  -1   4   5  105.67    4.32
  -1   4   4  102.94    4.11
   1  -4  -4   94.14    3.99
   1  -4  -4   95.80    3.56
  -1   4   4  100.33    3.87
   1  -4  -4   95.81    3.76
  -1   4   4  104.82    3.85
   1  -4  -4   99.26    4.27
   1  -4  -3   67.63    3.38
   1  -4  -3   67.17    3.07
   1  -4  -3   69.38    3.34
   1  -4  -3   69.79    2.79
  -1   4   3   70.36    2.83
  -1   4   3   66.85    2.98
  -1   4   2  495.54   16.37
   1  -4  -2  491.57   16.47
  -1   4   2  477.21   15.89
   1  -4  -1  902.21   29.67
  -1   4   1  952.52   29.65
   1  -4  -1  876.58   29.71
   1  -4  -1  909.07   29.79
  -1   4   1  878.68   29.04
   1  -4   0  457.26   15.45
  -1   4   0  456.78   15.06
  -1   4   0  457.71   15.37
  -1   4   0  444.70   14.74
   1  -4   0  466.46   15.41
   1  -4   1    1.86    1.01
   1  -4   1    3.62    1.12
   1  -4   1    1.37    1.06
   1  -4   1    2.62    0.70
  -1   4  -1    1.86    0.71
   1  -4   2   13.39    1.35
   1  -4   2   11.82    1.14
  -1   4  -2   14.23    1.31
   1  -4   2   11.87    1.05
  -1   4  -2   13.32    1.07
   1  -4   3   45.39    2.39
  -1   4  -3   47.33    2.31
   1  -4   3   42.95    2.32
   1  -4   3   47.59    2.45
   1  -4   4  125.74    4.93
   1  -4   4  116.39    4.76
   1  -4   4  127.73    4.95
   1  -4   4  124.00    4.85
  -1   4  -4  120.81    4.64
   1  -4   5    4.30    1.20
   1  -4   5    4.64    1.21
   1  -4   5    4.15    1.26
  -1   4  -5    2.27    0.73
   1  -4   6    1.37    1.23
   1  -4   6   -0.62    1.29
   1  -4   6    0.82    1.46
   1  -4   6    1.34    1.24
   1  -4   7    2.10    1.78
   1  -4   8    4.03    1.98
   1  -4   9    8.06    2.25
   1  -4   9    8.64    2.16
   1  -4  10   27.06    2.72
   1  -4  10   23.41    2.60
   1  -4  10   30.09    2.37
  -1   4 -11   14.15    1.00
  -1   4 -12    1.18    0.56
  -1   4 -12    0.26    0.53
   1  -4  12    1.22    0.59
  -1   3  12   14.46    0.75
  -1   3  12   10.21    0.76
  -1   3  11   38.69    1.52
  -1   3  11   34.40    1.56
   1  -3 -10   37.04    2.50
  -1   3  10   39.09    1.77
  -1   3  10   35.87    1.82
   1  -3  -9    2.58    0.82
  -1   3   9    2.01    0.99
  -1   3   9    0.36    0.87
   1  -3  -9    3.62    1.56
  -1   3   8    3.88    1.19
  -1   3   8    3.68    0.92
   1  -3  -8    2.87    0.87
  -1   3   8    4.08    0.96
  -1   3   7   65.31    3.16
  -1   3   7   65.49    2.57
   1  -3  -7   61.27    2.54
  -1   3   6    3.32    0.76
   1  -3  -6    3.10    0.74
  -1   3   6    3.02    1.09
  -1   3   6    4.55    0.82
   1  -3  -6    3.42    0.71
  -1   3   6    2.19    1.26
   1  -3  -6    2.66    1.03
  -1   3   5   24.85    1.44
   1  -3  -5   29.19    1.35
  -1   3   5   31.00    1.94
   1  -3  -5   24.70    1.37
  -1   3   5   28.37    1.77
   1  -3  -5   28.91    1.86
   1  -3  -5   26.47    1.46
  -1   3   4   72.72    2.88
  -1   3   4   74.38    2.88
   1  -3  -4   72.57    3.35
   1  -3  -4   73.84    3.30
  -1   3   4   75.76    3.13
   1  -3  -4   73.91    3.01
   1  -3  -4   70.72    3.32
   1  -3  -3    0.27    0.93
   1  -3  -3    1.82    0.99
  -1   3   3    0.24    0.71
  -1   3   3    0.37    0.57
   1  -3  -3    0.34    1.10
   1  -3  -3   -0.04    0.76
  -1   3   3    0.24    0.77
   1  -3  -3    0.03    0.59
   1  -3  -2  107.65    4.11
  -1   3   2  105.96    4.02
  -1   3   2  112.05    3.85
  -1   3   2   99.04    3.71
   1  -3  -2  113.03    4.12
  -1   3   1  321.28   10.59
   1  -3  -1  314.35   10.85
  -1   3   1  311.07   10.62
   1  -3  -1  333.15   11.12
  -1   3   1  347.21   10.99
   1  -3  -1  325.40   11.06
  -1   3   0   64.15    2.77
   1  -3   0   62.22    2.83
   1  -3   0   71.95    2.84
   1  -3   0   72.35    2.82
  -1   3   0   65.37    2.33
  -1   3  -1  288.83   10.08
   1  -3   1  306.23   10.14
   1  -3   1  322.16   10.47
   1  -3   1  315.38   10.39
  -1   3  -1  299.26   10.21
   1  -3   1  310.55   10.04
   1  -3   1  309.91   10.41
  -1   3  -2    1.60    0.83
   1  -3   2    1.48    0.86
   1  -3   2    1.36    0.65
   1  -3   2    1.66    0.74
   1  -3   2    1.54    0.41
  -1   3  -3   36.30    1.78
   1  -3   3   35.25    1.85
   1  -3   3   36.03    1.84
  -1   3  -4    4.13    0.65
  -1   3  -4    3.59    0.72
   1  -3   4    4.00    0.83
   1  -3   4    5.42    1.05
   1  -3   4    4.08    1.04
  -1   3  -5   12.83    0.89
   1  -3   5   12.55    1.32
   1  -3   5   12.12    1.27
  -1   3  -5   12.85    0.83
   1  -3   5   15.61    1.49
   1  -3   6   13.00    1.37
   1  -3   6   11.34    1.66
   1  -3   6   10.60    1.41
  -1   3  -6   10.67    0.78
   1  -3   7   69.79    3.74
  -1   3  -8   35.27    1.49
   1  -3   8   42.38    2.93
   1  -3   8   37.07    2.84
   1  -3   9   12.40    2.33
   1  -3   9   10.91    1.55
  -1   3  -9   10.97    0.80
   1  -3   9   11.21    2.22
   1  -3  10   25.70    2.30
   1  -3  10   29.10    2.73
  -1   3 -10   25.58    1.22
  -1   3 -10   31.55    1.55
   1  -3  11    2.03    1.21
  -1   3 -11    2.37    0.79
  -1   3 -12    0.81    0.64
  -1   3 -12    0.77    0.60
   1  -3  12    0.11    0.60
  -1   3 -13    1.35    0.38
  -1   2  12    0.82    0.56
   1  -2 -12   -0.07    0.46
  -1   2  12    0.21    0.55
  -1   2  11    1.96    0.81
  -1   2  10    3.98    0.93
  -1   2  10    2.91    0.87
   1  -2 -10    1.91    1.33
  -1   2   9    0.29    1.47
  -1   2   9    0.38    0.88
   1  -2  -9   -0.10    1.47
  -1   2   9    0.76    1.03
   1  -2  -9    1.14    0.71
  -1   2   8    0.91    1.39
  -1   2   8    1.54    0.82
   1  -2  -8    2.65    1.61
  -1   2   8    1.69    1.13
   1  -2  -8    1.16    0.74
   1  -2  -7    1.87    0.70
  -1   2   7    2.75    1.30
  -1   2   7    0.90    1.00
  -1   2   7    2.23    0.79
  -1   2   7    0.86    0.84
   1  -2  -7    0.90    1.39
  -1   2   6    9.32    0.93
   1  -2  -6   10.19    0.87
   1  -2  -6   10.78    1.04
  -1   2   6    9.21    1.14
  -1   2   6   11.02    1.40
   1  -2  -6   10.84    0.91
  -1   2   6   11.17    1.05
  -1   2   5    9.98    1.10
  -1   2   5   10.13    0.88
  -1   2   5    8.32    1.19
   1  -2  -5   10.53    1.17
   1  -2  -5    9.85    1.10
   1  -2  -5   10.49    0.88
  -1   2   5    9.89    0.91
  -1   2   4    0.19    0.47
  -1   2   4    0.68    0.54
   1  -2  -4   -0.10    0.92
  -1   2   4    0.15    0.73
   1  -2  -4    1.16    0.54
   1  -2  -4    0.98    0.88
   1  -2  -4    0.50    0.97
   1  -2  -4    0.04    0.73
  -1   2   3   59.73    2.37
  -1   2   3   57.13    2.20
   1  -2  -3   57.10    2.57
   1  -2  -3   56.90    2.58
  -1   2   3   59.13    2.26
   1  -2  -3   57.52    2.24
   1  -2  -3   56.02    2.32
   1  -2  -2    9.25    0.70
  -1   2   2    9.22    0.78
  -1   2   2    9.32    0.63
  -1   2   2    9.79    0.84
   1  -2  -2    7.76    1.00
   1  -2  -2   10.00    1.04
   1  -2  -2    9.18    0.71
   1  -2  -1  245.23    8.35
   1  -2  -1  241.29    8.10
   1  -2  -1  240.93    8.29
  -1   2   1  258.32    8.40
   1  -2  -1  255.92    8.47
  -1   2   1  249.25    8.12
   1  -2  -1  253.01    8.48
  -1   2   0  775.69   26.26
   1  -2   0  807.20   26.24
  -1   2   0  813.11   26.04
  -1   2  -1  586.72   19.51
   1  -2   1  604.98   19.43
  -1   2  -1  596.25   19.42
   1  -2   1  608.34   19.56
   1  -2   1  583.73   19.71
  -1   2  -1  599.15   19.42
  -1   2  -2   34.11    1.38
   1  -2   2   35.51    1.62
  -1   2  -2   35.46    1.58
  -1   2  -2   37.06    1.45
   1  -2   2   36.80    1.58
   1  -2   2   32.66    1.38
   1  -2   2   34.44    1.38
   1  -2   2   30.84    1.38
  -1   2  -3  507.54   16.60
   1  -2   3  495.72   16.71
  -1   2  -3  525.28   16.55
   1  -2   3  501.48   16.65
   1  -2   3  495.47   16.47
   1  -2   3  501.62   16.49
  -1   2  -4   45.02    2.01
  -1   2  -4   43.13    1.77
   1  -2   4   41.68    1.82
   1  -2   4   41.62    1.97
   1  -2   4   44.89    2.15
  -1   2  -4   43.23    1.71
   1  -2   4   44.08    2.04
  -1   2  -5   71.16    2.79
  -1   2  -5   74.67    2.89
   1  -2   5   79.93    3.43
   1  -2   5   79.03    3.13
   1  -2   5   75.01    3.15
   1  -2   5   81.33    3.38
  -1   2  -5   79.41    2.69
  -1   2  -6  263.63    9.00
   1  -2   6  268.49    9.63
  -1   2  -7  101.04    3.80
   1  -2   7  105.25    4.67
   1  -2   8   45.48    3.11
  -1   2  -8   49.31    1.93
   1  -2   9   66.95    3.61
   1  -2   9   67.94    3.24
  -1   2  -9   66.33    2.45
   1  -2   9   64.48    3.96
   1  -2   9   60.01    3.16
   1  -2  10    2.32    1.50
  -1   2 -10    1.22    0.85
   1  -2  10    1.47    1.80
  -1   2 -10    1.34    0.63
   1  -2  10    1.03    1.35
  -1   2 -11    6.77    0.67
  -1   2 -11    5.04    0.88
   1  -2  11    5.15    1.65
   1  -2  11    5.24    1.41
  -1   2 -11    7.91    0.91
   1  -2  12    0.95    0.64
  -1   2 -12    0.25    0.61
  -1   2 -12    1.49    0.67
  -1   2 -13    0.05    0.41
  -1   1  13    0.40    0.29
  -1   1  12    1.48    0.60
   1  -1 -12    1.51    0.47
  -1   1  12    1.90    0.62
  -1   1  11   -0.02    0.75
  -1   1  11   -0.69    0.80
  -1   1  10    0.64    1.38
  -1   1  10    0.94    0.86
   1  -1 -10    1.23    1.18
  -1   1   9    3.01    1.49
  -1   1   9    2.98    0.91
  -1   1   9    2.81    1.06
   1  -1  -9    2.13    1.38
   1  -1  -8   11.63    1.76
  -1   1   8   12.12    1.34
   1  -1  -8   11.66    0.89
  -1   1   8   13.48    1.72
  -1   1   8   11.86    1.08
  -1   1   7   57.96    3.07
  -1   1   7   62.40    2.71
   1  -1  -7   59.80    3.17
  -1   1   7   56.01    2.75
   1  -1  -7   54.67    2.20
  -1   1   7   56.15    2.31
   1  -1  -6  226.68    8.09
  -1   1   6  225.60    7.77
   1  -1  -6  211.12    7.61
  -1   1   6  220.19    7.88
  -1   1   6  231.60    8.15
   1  -1  -5    8.57    0.87
   1  -1  -5   10.30    1.32
  -1   1   5    8.48    0.99
   1  -1  -5    9.26    1.12
   1  -1  -5    8.87    0.83
  -1   1   5    8.71    0.91
  -1   1   5    9.17    1.17
  -1   1   4    8.75    0.79
   1  -1  -4    8.94    0.83
   1  -1  -4   10.43    1.01
   1  -1  -4    9.67    0.97
  -1   1   4    8.06    0.85
   1  -1  -3   78.50    3.14
  -1   1   3   78.72    3.01
   1  -1  -3   78.67    3.10
  -1   1   3   87.41    2.87
  -1   1   2    6.58    0.62
   1  -1  -2    6.87    0.84
   1  -1  -2    6.10    0.67
  -1   1   2    5.66    0.57
   1  -1  -2    5.69    0.62
   1  -1  -2    5.16    0.57
   1  -1  -1  595.71   19.49
  -1   1   1  582.47   19.42
  -1   1   1  618.86   19.48
   1  -1  -1  586.36   19.50
  -1   1   1  607.11   19.48
   1  -1   0   10.00    0.45
   1  -1   0   10.33    0.41
   1  -1   0   10.54    0.44
  -1   1   0    9.12    0.70
  -1   1  -1   38.40    1.34
   1  -1   1   36.32    1.34
   1  -1   1   36.34    1.53
   1  -1   1   35.14    1.37
   1  -1   1   40.50    1.42
  -1   1  -2    6.02    0.54
   1  -1   2    6.36    0.63
   1  -1   2    5.85    0.53
  -1   1  -2    7.59    0.60
   1  -1   2    6.90    0.70
   1  -1   3   27.27    1.27
  -1   1  -3   28.98    1.11
   1  -1   3   26.58    1.22
   1  -1   3   26.43    1.11
   1  -1   3   27.41    1.13
   1  -1   3   25.03    1.29
  -1   1  -3   28.60    1.18
  -1   1  -3   26.70    1.31
   1  -1   3   28.48    1.37
  -1   1  -4  107.71    3.83
  -1   1  -4  108.44    4.05
   1  -1   4  107.13    3.78
   1  -1   4  111.77    3.97
  -1   1  -4  106.26    3.87
   1  -1   4  110.74    4.08
   1  -1   4  106.24    3.89
   1  -1   4  118.12    4.15
   1  -1   5  155.03    5.02
  -1   1  -5  150.04    4.50
  -1   1  -5  151.06    4.62
   1  -1   5  161.83    4.97
   1  -1   5  151.76    4.57
   1  -1   6   87.17    3.89
  -1   1  -6   91.06    3.44
   1  -1   6   98.13    3.74
  -1   1  -6   89.58    3.59
  -1   1  -7   73.66    3.16
  -1   1  -7   75.15    2.97
   1  -1   7   72.96    3.57
  -1   1  -8   33.26    1.90
   1  -1   8   30.32    2.00
   1  -1   8   26.16    2.39
   1  -1   8   32.84    2.34
   1  -1   8   31.99    2.03
   1  -1   9   21.87    2.18
   1  -1   9   20.51    1.77
  -1   1  -9   21.70    1.29
   1  -1   9   21.58    1.74
   1  -1  10  118.63    5.15
  -1   1 -10  110.98    4.15
  -1   1 -10  116.30    4.08
   1  -1  10  113.60    4.98
   1  -1  11    3.07    1.35
  -1   1 -11    2.99    0.77
   1  -1  11    4.74    0.87
  -1   1 -11    3.31    0.66
  -1   1 -11    4.37    0.84
  -1   1 -12    1.77    0.52
  -1   1 -12    1.96    0.64
   1  -1  12    1.46    0.61
  -1   1 -13    0.13    0.37
  -1   0  13    0.63    0.35
   1   0 -12    0.36    0.43
  -1   0  12    0.04    0.57
  -1   0  12   -0.02    0.58
  -1   0  11    3.67    1.28
  -1   0  11    3.99    0.87
  -1   0  10    1.05    0.89
  -1   0  10    1.75    1.50
   1   0 -10    2.12    0.65
   1   0 -10    1.73    1.09
   1   0 -10    1.41    0.61
  -1   0   9   28.37    1.95
  -1   0   9   32.61    1.67
  -1   0   9   31.72    2.51
   1   0  -9   33.22    2.26
   1   0  -9   29.80    1.41
   1   0  -8  314.56   10.22
  -1   0   8  316.67   11.27
   1   0  -8  304.73   11.13
  -1   0   8  304.77   11.32
  -1   0   8  281.24   10.76
  -1   0   7  246.61    9.05
  -1   0   7  265.52    9.47
   1   0  -7  252.99    9.38
   1   0  -7  255.52    9.37
  -1   0   7  266.94    9.55
  -1   0   6  280.45    9.78
  -1   0   6  277.53    9.80
  -1   0   6  308.98   10.29
  -1   0   6  304.65   10.37
   1   0  -6  279.22    9.80
  -1   0   6  291.09    9.97
   1   0  -6  287.37   10.21
  -1   0   6  297.57   10.00
  -1   0   5  368.41   12.69
  -1   0   5  369.24   12.34
   1   0  -5  358.27   12.25
  -1   0   5  369.04   12.25
   1   0  -5  369.48   12.61
  -1   0   5  360.33   12.22
  -1   0   5  385.65   12.61
   1   0  -5  364.88   12.64
  -1   0   4  222.79    7.70
   1   0  -4  206.41    7.32
  -1   0   4  217.26    7.33
  -1   0   4  219.37    7.40
   1   0  -4  222.81    7.38
   1   0  -4  219.54    7.59
   1   0  -4  211.85    7.63
  -1   0   4  219.70    7.31
   1   0  -3   18.20    0.79
   1   0  -3   20.67    1.23
  -1   0   3   19.45    1.31
  -1   0   3   20.37    1.33
  -1   0   3   19.96    0.90
  -1   0   3   20.10    0.79
  -1   0   3   21.77    1.01
  -1   0   3   21.16    0.94
   1   0  -3   21.58    1.21
   1   0  -3   21.30    1.04
  -1   0   3   21.86    1.06
   1   0  -2  176.84    5.77
  -1   0   2  181.78    5.78
   1   0  -2  176.84    5.99
  -1   0   2  161.04    5.85
  -1   0   2  173.61    5.78
   1   0  -2  173.23    5.84
  -1   0   2  169.03    5.76
  -1   0   2  173.76    5.81
   1   0  -2  184.77    5.88
  -1   0   2  182.99    6.00
   1   0  -1  317.15   10.46
  -1   0   1  321.65   10.46
  -1   0   1  341.44   10.46
   1   0  -1  326.84   10.47
  -1   0   1  321.45   10.48
  -1   0   1  305.38   10.41
  -1   0   0 1235.71   44.50
   1   0   0 1395.11   44.48
  -1   0   0 1412.67   44.49
  -1   0   0 1393.85   44.49
   1   0   0 1399.71   44.42
  -1   0  -1 1814.60   58.06
   1   0   1 1782.37   58.07
   1   0   2    3.03    0.24
  -1   0  -2    2.76    0.38
   1   0   2    3.09    0.38
  -1   0  -3  243.47    8.22
   1   0   3  245.90    8.27
   1   0   3  244.50    8.22
   1   0   3  246.93    8.01
  -1   0  -3  240.50    8.00
   1   0   3  247.54    8.02
  -1   0  -4   49.91    2.17
   1   0   4   54.43    2.24
   1   0   4   52.63    2.30
   1   0   5   37.87    1.55
   1   0   5   42.54    2.04
  -1   0  -5   39.26    1.94
   1   0   6   11.70    1.60
  -1   0  -6   11.83    1.23
   1   0   6   14.65    1.25
   1   0   6   10.71    1.33
   1   0   7  148.21    5.64
   1   0   7  153.04    5.65
   1   0   7  149.53    5.80
   1   0   7  155.83    5.66
  -1   0  -7  146.49    5.40
   1   0   7  137.79    5.79
  -1   0  -7  147.85    5.72
   1   0   7  147.73    6.11
   1   0   8    6.66    2.01
   1   0   8    6.24    1.29
   1   0   8    4.50    1.12
   1   0   8    6.21    1.24
  -1   0  -8    6.27    0.93
  -1   0  -8    5.06    1.20
  -1   0  -8    6.36    0.78
   1   0   9    4.65    1.42
   1   0   9    4.90    1.83
   1   0   9    4.69    1.53
   1   0   9    4.88    1.17
  -1   0  -9    4.98    0.84
   1   0   9    3.26    1.14
  -1   0  -9    4.03    1.22
   1   0  10    0.54    0.82
   1   0  10    0.11    1.71
   1   0  10    0.67    1.28
  -1   0 -10   -0.13    0.79
   1   0  10   -0.18    1.40
  -1   0 -10    1.30    0.79
  -1   0 -11    2.38    0.69
  -1   0 -11    1.19    0.72
   1   0  11    2.42    1.28
   1   0  11    2.24    0.76
  -1   0 -11    1.44    0.76
  -1   0 -12    2.79    0.61
  -1   0 -12    2.50    0.57
   1   0  13    7.04    0.53
  -1   0 -13    6.60    0.48
   1   0  13    6.02    0.68
  -1  -1  13    4.00    0.41
  -1  -1  12    4.98    0.62
  -1  -1  12    5.53    0.71
   1   1 -11    8.31    0.70
  -1  -1  11    8.35    0.97
   1   1 -11    9.59    0.78
  -1  -1  10    2.81    0.98
   1   1 -10    1.89    0.70
  -1  -1  10    3.95    1.51
  -1  -1   9  226.75    8.23
   1   1  -9  189.79    7.60
  -1  -1   9  196.69    8.14
  -1  -1   9  181.18    7.50
   1   1  -9  220.32    7.03
  -1  -1   8  126.78    5.45
  -1  -1   8  117.54    4.93
   1   1  -8  125.61    5.08
  -1  -1   8  130.76    5.43
  -1  -1   7   65.82    3.55
  -1  -1   7   65.74    2.79
   1   1  -7   71.05    3.40
   1   1  -7   67.26    3.18
  -1  -1   7   65.58    2.84
  -1  -1   6  167.07    6.50
  -1  -1   6  165.28    5.93
  -1  -1   6  172.42    5.99
   1   1  -6  176.60    6.42
   1   1  -6  162.63    5.71
  -1  -1   6  169.00    6.54
  -1  -1   5    4.31    1.29
   1   1  -5    3.43    0.75
  -1  -1   5    2.96    1.35
   1   1  -5    2.85    0.91
   1   1  -5    2.20    0.90
   1   1  -4   84.33    3.35
   1   1  -4   83.91    3.41
   1   1  -4   87.29    3.23
  -1  -1   4   89.42    3.51
  -1  -1   4   84.81    3.57
  -1  -1   3  567.30   18.09
   1   1  -3  535.65   17.63
  -1  -1   3  523.42   17.64
   1   1  -3  512.73   17.94
   1   1  -3  588.59   17.86
  -1  -1   3  565.21   17.86
  -1  -1   3  599.01   18.02
   1   1  -3  527.76   17.92
  -1  -1   3  558.00   18.01
   1   1  -2 1049.94   34.35
   1   1  -2 1079.83   34.55
  -1  -1   2 1072.79   34.54
   1   1  -2 1076.03   34.48
  -1  -1   2 1050.87   34.67
   1   1  -2 1060.32   34.37
  -1  -1   2 1087.29   34.42
  -1  -1   1   19.06    0.81
   1   1  -1   19.47    0.85
  -1  -1   0   18.56    0.69
   1   1   0   18.97    0.74
   1   1   0   18.00    0.76
   1   1   1    6.35    0.47
   1   1   1    7.67    0.38
   1   1   1    7.31    0.48
   1   1   1    6.52    0.48
   1   1   1    7.36    0.35
  -1  -1  -1    7.82    0.32
   1   1   2  152.13    5.31
  -1  -1  -2  156.10    5.13
  -1  -1  -3   14.86    0.60
   1   1   3   15.76    1.24
  -1  -1  -3   15.83    0.66
   1   1   4    1.10    0.70
   1   1   4    0.63    0.66
   1   1   4    0.80    0.32
  -1  -1  -4    0.72    0.18
   1   1   4    1.08    0.24
   1   1   4    1.06    0.76
   1   1   4    2.19    1.08
  -1  -1  -4    1.04    0.83
   1   1   4    0.80    0.72
   1   1   5  115.38    4.83
   1   1   5  124.84    4.60
   1   1   5  116.87    4.56
  -1  -1  -5  122.95    4.72
   1   1   5  128.75    4.60
   1   1   5  128.22    4.69
   1   1   6  192.15    6.91
   1   1   6  191.84    6.81
   1   1   6  192.31    7.02
   1   1   6  194.76    7.26
  -1  -1  -6  189.75    7.10
   1   1   6  190.02    6.89
   1   1   7    7.18    1.14
   1   1   7    8.10    1.24
   1   1   7    7.40    1.10
   1   1   7    9.70    1.35
   1   1   7    8.27    1.73
  -1  -1  -7    9.45    1.39
   1   1   7    9.37    1.21
   1   1   8   20.24    1.66
  -1  -1  -8   23.50    1.58
  -1  -1  -8   23.48    1.97
   1   1   8   20.36    2.22
   1   1   8   24.46    1.94
  -1  -1  -8   22.62    1.20
   1   1   8   22.11    1.94
   1   1   8   21.95    1.69
  -1  -1  -9    4.03    0.77
   1   1   9    3.87    1.43
  -1  -1  -9    4.18    0.82
   1   1   9    3.88    1.72
   1   1   9    3.74    1.41
   1   1   9    3.05    0.80
  -1  -1  -9    3.50    1.01
  -1  -1  -9    3.71    1.43
   1   1  10    7.91    1.53
  -1  -1 -10    5.90    0.85
  -1  -1 -10   10.09    0.90
   1   1  10    8.60    0.93
   1   1  10    7.50    1.61
  -1  -1 -10    8.23    1.46
  -1  -1 -11  108.92    3.88
   1   1  11  104.55    3.87
   1   1  11  104.20    4.73
  -1  -1 -11  117.74    3.94
  -1  -1 -12   13.44    0.83
  -1  -1 -12   11.05    0.74
  -1  -1 -13   11.84    0.63
   1   1  13   10.31    0.64
  -1  -2  13    4.11    0.36
  -1  -2  12    5.96    0.69
   1   2 -12    6.20    0.53
   1   2 -11    8.84    0.80
  -1  -2  11    6.91    0.96
   1   2 -11    6.96    0.74
  -1  -2  11    5.77    1.41
  -1  -2  10   -0.38    1.51
  -1  -2  10    2.74    1.50
   1   2 -10    1.53    0.73
   1   2 -10    1.48    0.55
  -1  -2   9   20.81    2.22
  -1  -2   9   18.18    2.17
  -1  -2   8   85.83    4.26
  -1  -2   8   82.76    3.11
   1   2  -8   77.68    4.00
   1   2  -7   71.53    3.06
  -1  -2   7   71.26    2.99
   1   2  -7   71.28    3.44
  -1  -2   7   61.16    3.62
  -1  -2   7   69.86    3.64
   1   2  -6   14.31    1.21
   1   2  -6   14.08    1.43
  -1  -2   6   16.86    1.79
  -1  -2   6   11.13    1.72
   1   2  -5  298.18   10.43
  -1  -2   5  278.82   10.55
  -1  -2   5  296.01   10.40
  -1  -2   5  318.79   10.49
  -1  -2   4   56.10    1.92
  -1  -2   4   51.91    2.50
   1   2  -4   48.96    1.81
   1   2  -4   58.64    2.48
  -1  -2   4   65.82    2.68
   1   2  -4   52.52    1.97
   1   2  -4   60.45    2.25
   1   2  -3   81.92    3.12
  -1  -2   3   89.89    3.38
  -1  -2   2 1278.94   42.16
   1   2  -2 1304.24   41.99
  -1  -2   2 1293.03   42.15
   1   2  -2 1302.09   41.91
  -1  -2   2 1310.15   42.08
   1   2  -2 1296.12   41.96
  -1  -2   2 1302.06   41.98
   1   2  -2 1265.22   41.96
  -1  -2   1   53.80    2.01
  -1  -2   1   51.87    1.93
   1   2  -1   49.70    1.87
  -1  -2   1   48.38    1.98
  -1  -2   0   10.07    0.39
  -1  -2   0   10.21    0.83
  -1  -2   0   10.03    0.62
  -1  -2   0   10.72    0.73
   1   2   0   10.49    0.52
  -1  -2   0    9.90    0.48
   1   2   1 1243.42   39.79
  -1  -2  -1 1214.11   40.05
   1   2   1 1213.32   39.98
   1   2   2  918.67   30.03
  -1  -2  -2  927.71   30.09
  -1  -2  -3    9.50    0.94
   1   2   3    9.49    0.85
   1   2   3   10.25    0.85
  -1  -2  -3   10.38    0.48
   1   2   3   10.56    0.94
  -1  -2  -4    8.21    0.89
   1   2   4    6.86    0.86
   1   2   4    7.59    0.88
  -1  -2  -4    8.24    0.51
   1   2   4    9.69    1.07
  -1  -2  -4    8.75    1.11
   1   2   4    8.65    0.96
   1   2   4    8.49    0.72
  -1  -2  -4    8.29    0.45
   1   2   5   79.12    3.07
  -1  -2  -5   64.02    2.37
   1   2   5   69.87    2.87
   1   2   5   82.05    3.19
   1   2   5   72.84    2.96
   1   2   5   63.80    2.36
  -1  -2  -5   77.42    2.81
   1   2   5   76.97    2.91
   1   2   6  402.88   13.97
   1   2   6  398.44   13.78
  -1  -2  -6  407.31   13.95
   1   2   6  389.84   13.78
   1   2   6  406.01   13.66
  -1  -2  -7  108.55    3.93
  -1  -2  -7  108.40    4.79
   1   2   7  118.64    4.70
   1   2   7  110.88    4.65
   1   2   7  111.87    4.86
   1   2   7  113.39    4.38
  -1  -2  -8   36.85    1.74
  -1  -2  -8   44.44    1.74
   1   2   8   40.59    2.79
   1   2   8   42.77    2.57
  -1  -2  -8   39.62    1.76
   1   2   8   47.13    2.62
  -1  -2  -8   40.21    2.68
  -1  -2  -9   36.99    2.64
   1   2   9   36.61    2.53
  -1  -2  -9   34.01    2.07
  -1  -2  -9   38.72    1.63
   1   2   9   31.77    2.40
   1   2  10   69.67    3.64
   1   2  10   65.41    3.50
  -1  -2 -10   67.27    3.55
  -1  -2 -10   70.09    2.61
   1   2  10   66.76    3.20
   1   2  12    7.90    0.76
   1   2  13    2.09    0.40
  -1  -2 -13    2.43    0.44
  -1  -3  12   -0.15    0.59
   1   3 -12    0.45    0.47
   1   3 -11   -0.26    0.62
  -1  -3  11    1.56    1.22
  -1  -3  11   -0.56    0.87
  -1  -3  10    1.69    1.41
   1   3 -10    3.65    0.81
  -1  -3  10    3.76    1.48
  -1  -3   9    0.81    1.56
  -1  -3   9    1.76    1.48
  -1  -3   9    0.47    0.79
  -1  -3   8   52.24    3.49
  -1  -3   8   55.63    2.33
  -1  -3   8   53.09    3.40
   1   3  -8   60.15    3.16
   1   3  -7   13.22    1.58
  -1  -3   7    8.56    1.89
  -1  -3   7   11.63    1.88
  -1  -3   6   44.58    2.53
   1   3  -6   40.36    2.43
  -1  -3   6   47.07    2.56
  -1  -3   6   42.27    2.79
  -1  -3   5   98.35    4.00
   1   3  -5  101.42    3.86
  -1  -3   5  101.55    4.16
   1   3  -4   53.69    2.20
  -1  -3   4   56.82    2.69
   1   3  -4   53.58    2.46
  -1  -3   4   51.12    2.57
  -1  -3   3    9.24    1.14
   1   3  -3   10.49    0.90
  -1  -3   3   10.33    1.15
   1   3  -3   10.06    1.01
  -1  -3   3   11.19    1.13
  -1  -3   3    9.26    1.23
  -1  -3   2    4.86    0.95
  -1  -3   2    5.08    0.75
  -1  -3   2    6.85    0.78
  -1  -3   2    5.90    0.99
   1   3  -2    6.08    0.71
  -1  -3   1    5.45    0.88
   1   3  -1    4.18    0.53
  -1  -3   1    3.49    0.74
  -1  -3   1    4.03    0.82
  -1  -3   1    4.64    0.78
  -1  -3   1    3.78    0.52
   1   3   0   11.68    0.77
  -1  -3   0   13.07    1.03
  -1  -3   0   14.58    1.05
  -1  -3   0   12.43    1.02
   1   3   0   12.35    0.63
  -1  -3   0   12.48    1.02
   1   3   1  182.29    6.17
   1   3   1  189.73    6.28
  -1  -3  -1  181.96    6.31
  -1  -3  -1  178.20    6.41
  -1  -3  -1  181.17    6.20
   1   3   1  181.98    6.24
  -1  -3  -2    5.13    0.81
   1   3   2    3.72    0.71
  -1  -3  -2    5.29    0.85
  -1  -3  -2    4.97    0.59
   1   3   3  160.03    5.55
  -1  -3  -3  162.05    5.51
  -1  -3  -3  147.72    5.60
   1   3   3  154.58    5.48
   1   3   3  148.80    5.55
   1   3   4  107.71    4.08
   1   3   4  107.67    3.95
  -1  -3  -4  103.23    4.22
   1   3   4  104.16    3.99
   1   3   5  516.12   15.93
  -1  -3  -5  455.47   15.27
  -1  -3  -5  462.65   15.33
  -1  -3  -5  506.31   15.91
  -1  -3  -5  489.96   16.08
   1   3   5  456.15   15.47
   1   3   6   26.68    1.95
  -1  -3  -6   31.41    1.78
   1   3   6   30.72    1.84
   1   3   6   28.90    2.04
  -1  -3  -6   31.58    1.41
  -1  -3  -6   30.29    2.15
   1   3   7   25.36    1.82
   1   3   7   28.37    2.04
  -1  -3  -7   26.36    1.37
   1   3   7   25.81    2.03
   1   3   8   38.67    2.52
   1   3   8   33.49    2.18
   1   3   8   34.24    2.44
  -1  -3  -8   33.00    2.57
  -1  -3  -8   33.46    1.64
  -1  -3  -9    9.72    1.76
   1   3   9   12.17    1.73
   1   3   9   11.96    1.42
   1   3  10    4.30    1.31
  -1  -3 -10    3.86    0.68
  -1  -3 -10    1.01    1.42
   1   3  11    2.12    0.76
   1   3  11    2.00    0.92
   1   3  12    3.12    0.75
  -1  -3 -12    2.45    0.56
   1   3  12    2.86    0.61
   1   3  13   -0.07    0.44
  -1  -3 -13    0.01    0.34
  -1  -4  12    0.34    0.57
   1   4 -12    0.12    0.46
   1   4 -11    0.40    0.62
  -1  -4  10    1.39    0.74
  -1  -4  10    0.48    1.20
   1   4 -10    0.95    0.79
  -1  -4  10    0.99    1.47
  -1  -4   9   20.12    1.30
  -1  -4   9   15.90    1.97
  -1  -4   8   16.19    1.22
  -1  -4   8   16.46    2.47
  -1  -4   8   17.17    2.21
  -1  -4   7   57.83    3.69
  -1  -4   7   68.08    3.54
   1   4  -7   64.56    3.25
  -1  -4   6   63.02    3.44
  -1  -4   6   55.20    3.16
   1   4  -6   60.20    2.98
   1   4  -6   57.10    2.25
  -1  -4   5  120.80    4.91
   1   4  -5  121.92    4.63
   1   4  -5  108.69    4.18
  -1  -4   4  299.76   11.53
   1   4  -4  333.65   11.23
   1   4  -4  353.93   11.32
  -1  -4   4  324.19   11.60
  -1  -4   4  315.97   11.53
   1   4  -3    5.07    0.86
  -1  -4   3    5.39    1.10
  -1  -4   3    5.05    1.16
  -1  -4   3    6.08    1.05
   1   4  -3    3.27    1.04
  -1  -4   3    4.56    0.97
  -1  -4   3    3.77    1.24
  -1  -4   2   85.58    3.23
  -1  -4   2   91.68    3.57
   1   4  -2   83.88    3.21
   1   4  -2   81.88    3.21
  -1  -4   2   83.31    3.48
   1   4  -2   87.20    3.54
  -1  -4   2   87.08    3.27
  -1  -4   2   77.41    2.85
  -1  -4   2   83.40    3.30
  -1  -4   1  258.19    8.79
  -1  -4   1  248.59    8.54
   1   4  -1  264.96    9.02
  -1  -4   1  258.49    8.70
  -1  -4   1  251.90    8.94
   1   4  -1  248.77    8.61
  -1  -4   0   24.35    1.58
   1   4   0   23.66    1.04
  -1  -4   0   23.45    1.55
  -1  -4   0   26.44    1.64
   1   4   0   23.57    0.98
  -1  -4   0   23.86    1.57
  -1  -4  -1   35.56    1.80
  -1  -4  -1   36.38    1.60
  -1  -4  -1   35.69    2.00
   1   4   1   35.48    1.28
   1   4   1   39.95    2.12
   1   4   1   38.09    1.59
  -1  -4  -2  233.64    7.59
  -1  -4  -2  244.08    7.84
   1   4   2  242.27    7.91
   1   4   2  242.33    7.67
   1   4   2  227.78    7.43
  -1  -4  -2  231.56    7.61
   1   4   2  246.69    7.63
   1   4   3  257.97    9.19
  -1  -4  -3  258.10    8.87
  -1  -4  -3  259.82    9.14
   1   4   3  260.63    9.05
   1   4   3  265.03    9.15
  -1  -4  -3  272.97    9.18
   1   4   4  286.43   10.08
  -1  -4  -4  272.22   10.26
  -1  -4  -4  297.77    9.68
   1   4   4  294.07   10.07
   1   4   5  109.69    4.26
  -1  -4  -5  111.50    4.47
  -1  -4  -5  104.65    4.48
   1   4   5  101.08    4.01
  -1  -4  -6    1.84    0.72
   1   4   6    1.18    1.19
   1   4   6    2.02    1.05
  -1  -4  -6    1.12    1.06
  -1  -4  -6    1.56    1.29
  -1  -4  -7    9.77    1.67
   1   4   7   10.58    1.59
  -1  -4  -7   10.28    1.03
  -1  -4  -7    9.26    0.83
   1   4   7   11.03    1.37
   1   4   8    0.27    1.32
  -1  -4  -8    1.18    0.85
   1   4   8    2.08    1.11
   1   4   9    0.66    0.87
   1   4   9   -0.10    1.00
   1   4   9    0.92    1.02
   1   4   9    2.36    1.37
   1   4  10    0.24    1.17
  -1  -4 -10    1.17    1.37
  -1  -4 -10    1.56    0.67
   1   4  10    1.73    0.98
   1   4  10    2.12    0.79
   1   4  11    3.85    0.75
   1   4  11    4.42    0.87
   1   4  12   -0.08    0.52
   1   4  12    0.43    0.63
  -1  -4 -12    0.03    0.46
   1   5 -12    1.76    0.38
  -1  -5  12    0.94    0.44
   1   5 -11    6.71    0.68
  -1  -5  10    6.47    1.50
  -1  -5  10    5.17    0.79
  -1  -5   9    4.86    1.47
  -1  -5   9    4.63    0.94
  -1  -5   8   15.36    2.06
  -1  -5   8   15.57    2.42
  -1  -5   7    3.72    1.63
  -1  -5   7    3.97    0.88
  -1  -5   7    5.12    1.62
   1   5  -6   67.92    3.21
  -1  -5   6   66.78    3.66
   1   5  -5  104.13    3.90
  -1  -5   5  109.94    5.01
   1   5  -5  122.03    4.52
  -1  -5   5  118.21    5.02
  -1  -5   5  118.49    4.82
  -1  -5   4   97.50    4.47
   1   5  -4  108.02    4.22
   1   5  -4   99.79    4.21
  -1  -5   4   95.15    4.53
   1   5  -4  107.63    4.09
  -1  -5   4  105.21    4.60
  -1  -5   4  106.71    4.36
  -1  -5   3  257.04    9.70
  -1  -5   3  273.13    9.88
   1   5  -3  291.47    9.73
   1   5  -3  284.45    9.94
  -1  -5   3  270.56   10.09
   1   5  -3  283.68    9.53
  -1  -5   3  279.25    9.77
  -1  -5   3  277.50   10.05
  -1  -5   2   19.65    1.41
   1   5  -2   18.11    1.33
  -1  -5   2   17.18    1.42
   1   5  -2   19.12    1.79
  -1  -5   2   20.72    1.73
  -1  -5   2   17.63    1.23
   1   5  -2   19.15    1.33
  -1  -5   2   19.04    1.70
   1   5  -1   80.78    3.18
  -1  -5   1   80.70    3.62
  -1  -5   1   78.17    3.50
   1   5  -1   74.78    3.55
  -1  -5   1   77.13    3.33
  -1  -5   1   78.26    2.98
   1   5  -1   72.81    3.07
  -1  -5   0   74.68    3.26
  -1  -5   0   80.08    3.29
   1   5   0   70.57    2.58
   1   5   0   64.60    3.34
  -1  -5   0   76.36    3.29
   1   5   0   69.63    2.85
  -1  -5  -1   85.29    3.86
   1   5   1   85.58    3.01
  -1  -5  -1   90.23    3.29
   1   5   1   93.68    3.95
  -1  -5  -1   91.01    3.67
   1   5   2   43.19    1.91
  -1  -5  -2   44.40    2.40
  -1  -5  -2   43.81    2.19
   1   5   2   42.34    2.44
   1   5   2   45.29    2.16
  -1  -5  -2   41.55    2.04
  -1  -5  -3   20.59    1.34
  -1  -5  -3   21.16    1.66
   1   5   3   21.28    1.21
   1   5   3   20.39    1.56
   1   5   3   19.11    1.71
  -1  -5  -3   21.20    1.53
   1   5   3   21.14    1.51
  -1  -5  -4  107.91    3.73
   1   5   4  103.66    3.84
  -1  -5  -4   98.93    3.68
  -1  -5  -4   93.99    4.22
   1   5   4  103.62    4.18
   1   5   4   99.83    4.20
  -1  -5  -5    2.59    0.81
   1   5   5    3.10    0.72
  -1  -5  -5    2.02    1.33
   1   5   5    2.28    1.01
  -1  -5  -5    4.46    1.38
  -1  -5  -6    9.65    0.98
   1   5   6   10.59    0.98
  -1  -5  -6   10.10    1.68
   1   5   6    9.38    0.94
   1   5   6   11.44    1.60
   1   5   6    9.93    1.36
  -1  -5  -6   10.11    1.54
  -1  -5  -7   24.31    1.95
   1   5   7   25.57    1.92
  -1  -5  -7   22.36    1.44
   1   5   7   26.34    2.14
  -1  -5  -7   24.45    1.34
   1   5   7   23.84    1.44
   1   5   7   23.86    1.37
  -1  -5  -7   20.59    2.14
  -1  -5  -8    6.03    1.71
   1   5   8    6.89    1.10
  -1  -5  -8    7.69    0.87
   1   5   8    8.31    1.33
   1   5   8    9.57    1.02
  -1  -5  -8    9.83    1.09
   1   5   8    8.33    1.61
   1   5   9    9.30    1.55
   1   5   9    9.27    1.04
   1   5   9    7.60    1.12
  -1  -5  -9    8.47    1.78
  -1  -5 -10    1.14    0.67
   1   5  10    0.93    0.79
   1   5  10    1.50    0.90
   1   5  11    3.46    0.66
  -1  -5 -11    3.07    0.55
   1   5  11    2.85    0.73
  -1  -5 -12   14.60    0.66
   1   6 -11    5.12    0.56
  -1  -6  10   10.54    0.85
  -1  -6   9    7.57    1.00
  -1  -6   8   17.68    1.19
  -1  -6   8   20.69    2.13
  -1  -6   7   20.82    2.51
  -1  -6   7   19.59    2.23
  -1  -6   7   19.40    1.29
  -1  -6   7   19.92    2.02
  -1  -6   6   14.28    2.17
  -1  -6   6   16.65    2.30
   1   6  -6   18.19    1.16
  -1  -6   5   16.27    2.12
   1   6  -5   16.91    1.07
  -1  -6   5   17.32    2.21
  -1  -6   4   98.76    4.98
  -1  -6   4  102.80    4.84
   1   6  -4  111.52    4.57
  -1  -6   4  115.20    4.69
   1   6  -4  106.59    3.86
   1   6  -4  113.99    3.86
   1   6  -4  103.35    4.56
  -1  -6   4  114.54    5.05
   1   6  -3   97.54    4.00
  -1  -6   3   93.87    4.16
   1   6  -3   94.39    4.26
  -1  -6   3   85.62    4.43
  -1  -6   3   96.18    4.03
  -1  -6   3   87.10    3.88
  -1  -6   3  101.76    4.52
   1   6  -2   38.60    2.22
   1   6  -2   41.85    2.62
  -1  -6   2   41.26    2.07
  -1  -6   2   41.85    2.33
  -1  -6   2   42.79    2.63
  -1  -6   1    0.23    0.59
   1   6  -1    0.59    0.95
  -1  -6   1    1.24    1.14
  -1  -6   1   -0.16    1.27
   1   6  -1   -0.23    0.76
   1   6  -1   -0.51    1.44
   1   6   0   31.95    1.71
  -1  -6   0   31.94    2.24
  -1  -6   0   29.90    2.16
  -1  -6   0   34.19    2.26
   1   6   0   25.69    2.23
   1   6   1   23.79    1.40
  -1  -6  -1   23.32    1.89
  -1  -6  -1   20.15    1.85
  -1  -6  -1   25.83    2.08
  -1  -6  -1   22.23    2.00
   1   6   1   22.59    1.99
  -1  -6  -2    0.53    0.74
  -1  -6  -2    0.25    1.35
  -1  -6  -2   -0.51    1.02
  -1  -6  -2    1.80    1.17
   1   6   2   -0.73    1.28
  -1  -6  -2    0.78    1.48
   1   6   3   80.59    3.19
  -1  -6  -3   78.44    3.40
   1   6   3   83.46    3.83
  -1  -6  -3   77.06    3.71
  -1  -6  -3   79.09    3.46
  -1  -6  -3   81.79    3.00
  -1  -6  -4  258.00    9.15
  -1  -6  -4  258.79    9.78
  -1  -6  -4  269.26    9.20
   1   6   4  263.47    9.31
  -1  -6  -4  267.29    9.75
   1   6   4  285.22    9.11
   1   6   4  269.37    9.85
  -1  -6  -4  292.42   10.28
   1   6   4  284.62    9.81
   1   6   5   60.62    2.41
  -1  -6  -5   58.59    2.51
   1   6   5   60.83    3.05
  -1  -6  -5   61.77    3.45
  -1  -6  -5   56.05    3.16
  -1  -6  -5   58.86    2.51
   1   6   5   62.62    2.45
   1   6   6    8.55    0.99
  -1  -6  -6    9.81    1.10
   1   6   6   10.07    1.43
  -1  -6  -6   10.00    1.78
  -1  -6  -6    8.84    1.76
   1   6   6   10.51    1.09
  -1  -6  -6    9.05    1.05
  -1  -6  -7   20.54    1.31
   1   6   7   18.52    1.71
  -1  -6  -7   16.94    2.04
   1   6   7   18.21    1.28
  -1  -6  -7   21.20    2.17
   1   6   7   18.72    1.35
  -1  -6  -8    8.15    0.94
   1   6   8    9.59    1.09
   1   6   8    8.16    1.14
   1   6   8    8.04    1.22
  -1  -6  -8    7.85    1.66
   1   6   9   29.26    1.55
  -1  -6  -9   26.42    2.23
  -1  -6  -9   24.93    1.39
   1   6   9   28.07    1.43
  -1  -6 -10    6.11    0.73
   1   6  10    6.40    0.80
   1   6  10    6.45    0.90
  -1  -6 -10    6.76    0.63
  -1  -6 -11   10.94    0.60
  -1  -6 -11    9.55    0.57
   1   7 -11    6.63    0.45
  -1  -7  11    6.12    0.52
  -1  -7  10    1.93    0.53
   1   7 -10    2.31    0.60
  -1  -7   9    1.41    0.81
  -1  -7   8   -0.75    1.72
  -1  -7   8    1.40    0.79
  -1  -7   7    2.41    1.88
  -1  -7   7    1.99    0.96
  -1  -7   7    1.70    1.59
  -1  -7   6    1.32    1.66
  -1  -7   6    0.23    1.89
  -1  -7   5    0.85    1.74
  -1  -7   5    0.76    1.64
   1   7  -5    1.40    0.73
   1   7  -4   99.02    3.76
  -1  -7   4  100.31    5.13
  -1  -7   4  101.84    5.28
  -1  -7   4  105.17    4.92
   1   7  -4  113.71    4.65
   1   7  -4  110.43    3.78
   1   7  -3    7.59    0.77
   1   7  -3    6.75    1.36
  -1  -7   3    6.58    1.50
  -1  -7   3    8.06    1.97
  -1  -7   3    6.59    1.93
   1   7  -2  148.50    6.26
  -1  -7   2  140.42    6.31
   1   7  -2  149.50    5.86
  -1  -7   2  147.13    5.93
  -1  -7   2  151.81    6.01
  -1  -7   1   44.46    2.64
   1   7  -1   37.06    2.74
  -1  -7   1   45.90    2.89
   1   7  -1   40.89    1.64
   1   7  -1   37.40    1.63
  -1  -7   0   18.55    2.01
  -1  -7   0   16.85    2.07
   1   7   0   18.98    1.40
  -1  -7   0   18.02    2.01
   1   7   0   16.44    0.93
   1   7   0   16.00    0.93
  -1  -7  -1   43.91    2.80
  -1  -7  -1   37.44    2.53
   1   7   1   35.82    2.66
  -1  -7  -1   35.07    2.64
   1   7   1   37.27    1.93
   1   7   1   37.60    1.56
   1   7   1   35.60    1.57
  -1  -7  -2   87.41    3.39
   1   7   2   88.08    4.31
  -1  -7  -2   94.27    4.29
   1   7   2   86.67    3.53
  -1  -7  -2   88.73    3.26
  -1  -7  -2   92.21    4.12
  -1  -7  -2   96.20    4.54
   1   7   2   87.69    3.22
   1   7   3   74.30    2.77
  -1  -7  -3   74.37    3.73
  -1  -7  -3   72.16    3.27
  -1  -7  -3   71.78    2.85
  -1  -7  -3   75.97    3.39
  -1  -7  -3   74.42    2.96
  -1  -7  -4  304.69   11.06
  -1  -7  -4  274.43    9.68
  -1  -7  -4  288.37   10.32
  -1  -7  -4  300.11   10.49
  -1  -7  -5  122.14    4.33
  -1  -7  -5  118.69    5.41
  -1  -7  -5  114.35    4.27
  -1  -7  -6  105.86    4.87
  -1  -7  -6  105.60    4.03
  -1  -7  -6  110.62    5.11
  -1  -7  -6  108.59    4.08
  -1  -7  -7  145.14    5.08
  -1  -7  -7  138.42    5.95
   1   7   7  137.00    5.10
  -1  -7  -7  145.91    6.03
  -1  -7  -8   37.68    2.56
  -1  -7  -9   31.38    1.28
  -1  -7  -9   33.62    1.50
  -1  -7 -10   43.83    1.69
   1   7  11   15.37    0.66
   1   8 -10    0.29    0.35
   1   8 -10    0.40    0.40
  -1  -8   9   -0.51    0.64
  -1  -8   8    0.47    0.70
  -1  -8   7    1.62    1.60
  -1  -8   7    1.40    0.93
  -1  -8   7    1.92    1.40
  -1  -8   6    0.54    1.79
  -1  -8   6   -0.12    1.75
  -1  -8   6    0.72    1.02
  -1  -8   5    1.63    1.76
  -1  -8   5    3.04    1.78
   1   8  -5    2.50    0.74
   1   8  -4    4.72    0.79
  -1  -8   4    5.67    2.02
  -1  -8   4    4.90    1.94
   1   8  -4    6.72    0.83
  -1  -8   4    4.31    1.71
  -1  -8   3  158.71    6.58
  -1  -8   3  160.89    7.10
   1   8  -3  150.98    5.40
  -1  -8   2  102.53    4.66
  -1  -8   2   95.17    5.04
  -1  -8   2  101.68    4.52
   1   8  -2  108.00    4.49
   1   8  -2   97.28    3.53
   1   8  -2   97.93    3.59
  -1  -8   1   74.69    3.94
  -1  -8   1   75.98    4.24
  -1  -8   1   76.40    4.20
   1   8  -1   72.90    2.78
   1   8  -1   75.03    2.82
  -1  -8   1   74.21    3.58
   1   8   0   25.53    2.01
  -1  -8   0   24.48    2.49
  -1  -8   0   24.40    2.49
  -1  -8   0   24.63    1.37
   1   8   0   25.05    1.21
   1   8   0   23.12    1.23
   1   8   0   21.62    1.25
  -1  -8   0   27.26    2.43
   1   8   1   21.52    1.92
   1   8   1   22.14    1.17
   1   8   1   21.93    1.17
  -1  -8  -1   22.78    2.40
  -1  -8  -1   24.59    2.40
  -1  -8  -1   21.74    1.37
  -1  -8  -1   22.14    2.16
   1   8   1   21.47    1.20
   1   8   2   16.55    1.78
  -1  -8  -2   17.68    1.06
   1   8   2   17.19    1.05
   1   8   2   16.67    1.06
  -1  -8  -2   17.00    1.36
   1   8   2   17.85    1.11
  -1  -8  -2   17.82    2.41
  -1  -8  -2   14.71    2.04
  -1  -8  -2   19.07    1.95
  -1  -8  -3   48.60    2.25
   1   8   3   47.51    2.02
  -1  -8  -3   43.81    2.94
   1   8   3   46.63    1.97
   1   8   4   32.86    1.64
  -1  -8  -4   33.07    1.85
  -1  -8  -4   33.85    2.87
   1   8   5   12.14    1.08
  -1  -8  -5   13.11    2.22
   1   8   6  134.08    4.74
  -1  -8  -6  130.52    4.84
  -1  -8  -6  137.14    5.96
  -1  -8  -7   44.78    2.03
  -1  -8  -7   49.39    2.09
   1   8   7   47.61    2.01
  -1  -8  -8   32.97    1.51
   1   8   8   30.71    1.47
   1   8   9    4.32    0.61
   1   8  10    2.49    0.38
   1   8  10    1.48    0.35
  -1  -8 -10    1.93    0.41
  -1  -9   9    2.65    0.47
   1   9  -9    3.85    0.46
  -1  -9   8    9.72    0.74
  -1  -9   8   11.24    0.87
  -1  -9   7   20.79    1.23
  -1  -9   6   13.75    1.91
  -1  -9   6   14.58    1.25
  -1  -9   5    8.15    1.91
  -1  -9   5    6.80    1.73
  -1  -9   4   10.67    2.19
  -1  -9   4   12.85    1.91
  -1  -9   3   38.64    3.28
  -1  -9   3   39.61    2.73
   1   9  -3   47.14    2.76
   1   9  -3   43.52    1.77
  -1  -9   2    2.04    1.91
   1   9  -2    2.20    0.75
  -1  -9   1   30.18    2.88
   1   9  -1   28.94    1.43
  -1  -9   1   26.59    2.56
  -1  -9   1   27.11    2.76
  -1  -9   0    5.85    0.93
  -1  -9   0    5.55    1.86
   1   9   0    6.24    0.79
   1   9   0    6.67    0.76
  -1  -9   0    7.26    2.01
  -1  -9   0    6.46    2.02
   1   9   0    2.62    1.33
   1   9   0    6.07    0.84
  -1  -9  -1    3.09    1.01
   1   9   1    1.66    0.68
   1   9   1    1.74    0.72
   1   9   1    2.44    0.78
   1   9   1    3.35    1.38
  -1  -9  -1    2.07    1.92
  -1  -9  -1    2.27    1.78
  -1  -9  -1    1.76    1.52
  -1  -9  -2   31.40    1.83
   1   9   2   36.00    1.63
   1   9   2   31.50    2.35
  -1  -9  -2   35.18    3.07
  -1  -9  -2   34.54    2.82
   1   9   2   35.77    1.59
   1   9   2   34.02    1.60
   1   9   3   46.80    1.91
   1   9   3   43.17    1.90
  -1  -9  -3   42.73    1.87
   1   9   3   48.57    1.98
   1   9   3   43.50    2.69
  -1  -9  -3   46.47    3.44
  -1  -9  -3   48.97    3.01
  -1  -9  -3   42.95    2.19
  -1  -9  -4    9.81    0.94
   1   9   4    8.91    1.42
   1   9   4   12.08    1.00
   1   9   4    9.35    0.97
   1   9   4    9.86    0.86
  -1  -9  -4    8.92    2.05
  -1  -9  -4    9.06    1.23
  -1  -9  -5   24.01    1.35
   1   9   5   22.72    1.79
  -1  -9  -5   32.59    2.69
   1   9   5   29.94    1.43
  -1  -9  -5   27.17    1.61
   1   9   5   25.92    1.37
   1   9   5   22.53    1.23
   1   9   6   37.71    1.58
   1   9   6   35.78    1.69
  -1  -9  -6   41.92    2.73
  -1  -9  -6   41.27    1.87
  -1  -9  -6   40.49    1.75
   1   9   6   40.60    1.75
  -1  -9  -7    0.96    0.70
   1   9   7    1.47    0.67
   1   9   7    1.32    0.64
   1   9   8    2.89    0.56
   1   9   8    2.22    0.56
  -1  -9  -8    2.89    0.59
  -1  -9  -9    4.28    0.47
   1   9   9    5.86    0.43
  -1 -10   8   12.63    0.66
  -1 -10   7    7.91    0.73
  -1 -10   7    8.02    0.78
  -1 -10   6   12.51    1.01
  -1 -10   5    6.86    1.06
  -1 -10   4    1.43    1.65
  -1 -10   3    5.92    2.02
   1  10  -2   19.08    1.12
   1  10  -1   12.53    0.93
   1  10  -1   11.11    1.59
  -1 -10   1   13.69    2.22
   1  10   0   65.87    2.52
  -1 -10   0   62.01    3.87
   1  10   0   65.78    3.35
   1  10   1    9.67    0.90
   1  10   1    8.20    0.82
   1  10   1    7.85    0.75
  -1 -10  -1    7.11    1.86
  -1 -10  -1    8.20    2.00
   1  10   1    7.71    1.46
  -1 -10  -2   38.88    2.83
  -1 -10  -2   45.52    3.31
  -1 -10  -2   39.81    2.01
   1  10   2   44.73    2.57
   1  10   2   46.32    1.92
   1  10   2   46.12    1.81
   1  10   2   44.85    1.85
  -1 -10  -3    6.41    2.02
  -1 -10  -3    5.28    1.05
   1  10   3    4.50    1.21
   1  10   3    6.21    0.74
   1  10   3    7.19    0.75
   1  10   3    7.41    0.87
  -1 -10  -4    8.72    0.74
   1  10   4    9.86    0.77
   1  10   4   11.10    0.82
  -1 -10  -4   12.40    1.16
   1  10   4   12.35    0.93
   1  10   5    5.51    0.67
   1  10   5    6.51    0.55
   1  10   5    5.43    0.75
  -1 -10  -5    5.16    0.66
   1  10   6   -0.42    0.58
  -1 -10  -6   -0.49    0.53
   1  10   7    0.88    0.33
   1  10   7    1.34    0.48
  -1 -10  -7    1.17    0.42
   1  10   8    1.36    0.28
  -1 -11   6    3.20    0.55
  -1 -11   5    2.31    0.72
  -1 -11   3    8.66    1.02
  -1 -11   2   14.61    1.15
   1  11  -1    3.01    0.62
  -1 -11   1    3.66    0.86
   1  11   0    3.61    0.62
  -1 -11   0    2.08    0.75
   1  11   1    3.42    0.60
   1  11   2    0.70    0.52
   1  11   3    6.30    0.56
   1  11   4    1.21    0.55
   1  11   5    1.37    0.47
  -1 -12   4   -0.22    0.38
  -1 -12   3    1.51    0.49
  -1 -12   2    4.25    0.55
   2 -11   5   17.00    0.76
  -2  10   5   51.56    1.85
  -2  10   4   91.44    3.39
  -2  10   4   94.18    3.32
  -2  10   3   33.15    1.42
   2 -10  -3   33.11    1.51
  -2  10   2   28.78    1.30
   2 -10  -2   24.64    1.35
  -2  10   1   12.62    0.90
   2 -10  -1   12.64    1.00
  -2  10   0    1.13    0.66
   2 -10   0    1.41    0.66
   2 -10   6    7.08    0.74
  -2   9   7   18.31    0.78
  -2   9   7   15.42    0.66
   2  -9  -6   36.46    1.47
  -2   9   6   33.91    1.44
  -2   9   6   34.46    1.33
   2  -9  -6   32.07    1.33
  -2   9   5   23.46    1.27
  -2   9   5   26.61    1.15
   2  -9  -5   25.49    1.16
   2  -9  -4    5.53    1.00
  -2   9   4    5.33    0.83
  -2   9   4    4.73    0.67
  -2   9   3    2.47    0.67
  -2   9   3    3.40    0.83
   2  -9  -3    4.30    1.74
   2  -9  -3    4.09    1.49
   2  -9  -3    3.16    1.02
  -2   9   2   -0.30    0.66
   2  -9  -2    0.56    1.03
  -2   9   2    0.84    0.79
   2  -9  -2    1.57    1.64
   2  -9  -2    0.58    1.70
  -2   9   1    5.79    0.74
   2  -9  -1    5.93    1.57
   2  -9  -1    7.01    1.06
   2  -9  -1    5.71    1.89
   2  -9  -1    6.01    1.94
  -2   9   1    5.76    0.90
   2  -9   0   13.46    2.04
   2  -9   0   16.24    2.09
   2  -9   0   17.64    2.38
  -2   9   0   15.91    1.08
   2  -9   0   14.84    1.18
   2  -9   1    0.62    1.80
   2  -9   1    3.13    1.54
  -2   9  -1    1.74    0.77
   2  -9   1    1.11    0.77
   2  -9   2    1.75    1.74
   2  -9   2    0.89    1.75
   2  -9   3   -0.12    1.75
   2  -9   3    1.94    1.38
   2  -9   4    0.76    1.52
   2  -9   4    1.88    1.68
   2  -9   4    2.79    1.49
   2  -9   7    1.70    0.67
   2  -9   8    0.74    0.35
  -2   8   8    0.12    0.37
   2  -8  -8    0.36    0.45
  -2   8   8    0.05    0.48
  -2   8   7    2.40    0.54
   2  -8  -7    0.87    0.62
  -2   8   7    2.10    0.67
   2  -8  -6    2.28    0.83
   2  -8  -6    1.92    0.83
  -2   8   6    1.39    0.80
  -2   8   6    1.99    0.63
   2  -8  -5    1.49    1.52
  -2   8   5    0.97    0.68
   2  -8  -5    0.77    0.85
  -2   8   5    0.50    0.85
   2  -8  -4    4.03    1.51
   2  -8  -4    7.40    1.88
   2  -8  -4    6.71    1.15
  -2   8   4    4.73    0.79
  -2   8   4    4.64    0.95
   2  -8  -4    4.60    0.94
   2  -8  -3    9.25    1.73
   2  -8  -3    7.12    0.97
  -2   8   3    8.04    1.05
  -2   8   3    8.53    0.88
   2  -8  -2   34.55    2.82
   2  -8  -2   29.30    1.54
   2  -8  -2   29.47    2.45
  -2   8   2   32.55    1.50
  -2   8   2   33.21    1.66
  -2   8   1    4.61    1.19
   2  -8  -1    5.41    1.71
  -2   8   1    6.67    0.96
  -2   8   1    5.85    0.76
   2  -8  -1    8.12    2.03
  -2   8   0   14.59    1.14
  -2   8   0   13.30    0.84
   2  -8   0   12.45    2.18
  -2   8   0   16.08    1.55
  -2   8   0   14.72    0.98
  -2   8  -1   11.67    0.92
   2  -8   1   13.51    2.26
   2  -8   1   12.39    1.09
   2  -8   1   13.86    2.24
  -2   8  -1   14.14    1.61
  -2   8  -1   12.58    0.84
  -2   8  -1   12.69    1.07
   2  -8   1   11.39    1.92
   2  -8   1   13.86    2.30
   2  -8   2   54.14    3.78
   2  -8   2   53.83    3.58
  -2   8  -2   56.63    2.29
   2  -8   2   53.83    3.18
   2  -8   2   59.92    3.75
   2  -8   3   78.81    4.41
   2  -8   3   74.10    4.34
   2  -8   3   79.52    4.38
   2  -8   4  129.64    6.03
   2  -8   4  128.72    5.93
  -2   8  -4  125.19    4.55
   2  -8   5   37.82    3.05
   2  -8   5   39.45    2.91
   2  -8   5   43.58    2.98
   2  -8   6    4.19    1.49
   2  -8   6    1.42    1.56
   2  -8   6    5.30    1.73
   2  -8   8    6.94    0.75
   2  -8   9    2.84    0.48
  -2   8  -9    1.34    0.34
  -2   7   9   -0.01    0.37
  -2   7   8    4.49    0.62
   2  -7  -7   16.75    1.13
   2  -7  -7   17.68    1.22
   2  -7  -6    4.40    1.04
   2  -7  -6    3.04    1.49
   2  -7  -6    4.81    1.34
   2  -7  -6    5.05    0.97
   2  -7  -5    3.67    0.99
  -2   7   5    3.31    0.85
   2  -7  -4    3.84    1.39
   2  -7  -4    2.16    0.98
  -2   7   4    2.28    0.76
   2  -7  -3   64.97    2.68
   2  -7  -3   70.41    3.79
   2  -7  -3   67.01    3.40
  -2   7   3   63.25    2.55
   2  -7  -2  125.25    5.39
   2  -7  -2  112.82    4.26
  -2   7   2  118.91    4.19
  -2   7   2  116.25    4.70
  -2   7   2  120.11    4.33
   2  -7  -2  123.11    5.65
   2  -7  -1   95.69    4.87
   2  -7  -1   91.31    4.67
  -2   7   1   95.11    3.56
  -2   7   1  101.06    4.09
  -2   7   1   93.53    3.42
   2  -7   0   57.23    3.38
  -2   7   0   47.24    1.96
  -2   7   0   50.15    2.10
  -2   7   0   54.45    2.68
   2  -7   1   23.67    2.62
   2  -7   1   24.76    2.40
  -2   7  -1   22.46    1.32
  -2   7  -1   23.70    1.12
  -2   7  -1   23.30    1.17
  -2   7  -1   24.18    1.88
   2  -7   2    4.62    1.80
  -2   7  -2    6.91    0.84
  -2   7  -2    4.94    0.64
  -2   7  -2    6.30    0.77
  -2   7  -2    3.92    1.30
  -2   7  -3   33.97    1.62
   2  -7   3   33.31    2.74
   2  -7   3   39.86    2.96
   2  -7   3   35.17    2.85
  -2   7  -3   33.68    1.62
   2  -7   4   59.50    3.19
   2  -7   4   50.16    3.37
  -2   7  -4   57.23    2.39
   2  -7   4   58.84    3.50
   2  -7   4   58.27    3.62
  -2   7  -5    1.53    0.88
   2  -7   5    1.02    1.60
   2  -7   5    2.84    1.31
   2  -7   5    4.02    1.87
   2  -7   6   16.34    2.22
   2  -7   6   16.84    2.10
   2  -7   7    1.86    1.45
   2  -7   8    0.61    1.64
  -2   7  -9    0.24    0.61
  -2   7  -9    1.43    0.49
  -2   7 -10    0.33    0.47
   2  -6 -10    7.68    0.50
  -2   6  10    7.98    0.51
   2  -6  -8    3.36    1.28
  -2   6   8    4.50    0.70
   2  -6  -7   14.85    1.16
  -2   6   7   15.03    1.10
  -2   6   7   16.20    1.11
   2  -6  -7   13.63    1.81
   2  -6  -7   16.31    1.30
   2  -6  -7   12.11    1.63
  -2   6   6   17.94    1.23
   2  -6  -6   21.23    2.14
   2  -6  -6   20.09    1.41
  -2   6   6   18.04    1.22
  -2   6   5   12.27    1.08
   2  -6  -5   11.87    1.82
  -2   6   5   13.07    1.08
   2  -6  -5   13.17    1.23
   2  -6  -4   43.55    3.13
   2  -6  -4   46.85    2.80
   2  -6  -4   43.70    2.76
  -2   6   4   44.25    1.99
   2  -6  -4   44.93    2.09
  -2   6   3  435.48   13.96
   2  -6  -3  431.73   15.12
   2  -6  -3  420.87   14.02
   2  -6  -2   35.65    1.75
  -2   6   2   40.18    1.70
   2  -6  -2   35.89    2.79
  -2   6   2   39.93    2.06
   2  -6  -2   40.99    2.82
   2  -6  -1  115.83    5.35
  -2   6   1  120.05    5.06
   2  -6  -1  118.31    4.15
  -2   6   1  114.21    4.05
   2  -6  -1  102.90    5.28
  -2   6   1  123.67    4.64
  -2   6   0  111.36    4.23
  -2   6   0  101.92    4.62
  -2   6   0   97.82    3.68
   2  -6   0  110.52    4.84
   2  -6   1   60.22    3.46
  -2   6  -1   52.05    2.66
  -2   6  -1   55.75    2.18
   2  -6   1   53.69    3.09
   2  -6   2   37.28    2.76
  -2   6  -2   36.90    2.46
  -2   6  -2   37.39    2.17
  -2   6  -2   37.25    1.64
  -2   6  -3   19.40    1.81
  -2   6  -3   18.28    1.11
   2  -6   3   17.01    2.09
   2  -6   3   16.58    2.04
  -2   6  -3   18.94    0.99
  -2   6  -3   19.25    1.13
   2  -6   3   22.69    2.18
   2  -6   4    3.47    1.57
  -2   6  -4    2.65    0.73
   2  -6   4    2.58    1.26
   2  -6   4    2.88    1.69
   2  -6   4    0.98    1.43
   2  -6   5   14.36    2.01
  -2   6  -5   13.78    1.12
   2  -6   5   13.59    2.05
   2  -6   5   17.34    1.82
   2  -6   5   14.74    1.81
   2  -6   6  166.35    6.68
  -2   6  -6  142.87    5.55
   2  -6   6  168.43    6.59
   2  -6   6  161.91    6.82
   2  -6   6  158.77    6.67
   2  -6   7   30.20    2.79
   2  -6   7   29.75    2.54
   2  -6   8    0.23    1.79
   2  -6   9    5.95    1.86
   2  -6   9    4.78    1.73
  -2   6 -10    3.34    0.66
  -2   6 -10    2.08    0.65
  -2   6 -11    4.09    0.53
  -2   6 -11    3.82    0.54
   2  -5 -11    8.06    0.41
   2  -5 -10   16.17    0.81
  -2   5  10   12.38    0.67
  -2   5   9   33.59    1.51
  -2   5   9   36.64    1.60
   2  -5  -9   36.51    1.64
  -2   5   8  144.87    4.80
  -2   5   8  145.03    4.94
   2  -5  -8  150.29    4.92
  -2   5   8  148.60    4.84
   2  -5  -8  133.87    5.80
   2  -5  -7   50.76    2.14
  -2   5   7   50.23    2.15
   2  -5  -7   45.18    3.08
  -2   5   7   48.48    2.13
   2  -5  -6   10.44    1.21
  -2   5   6   10.20    0.99
   2  -5  -6    8.43    1.83
  -2   5   6   10.91    1.02
  -2   5   5    6.21    0.92
   2  -5  -5    7.04    1.68
   2  -5  -5    7.02    1.05
  -2   5   5    6.84    0.88
   2  -5  -5    6.49    1.62
  -2   5   4   32.33    1.52
   2  -5  -4   30.69    1.62
   2  -5  -4   30.24    2.18
   2  -5  -4   28.79    1.83
  -2   5   4   32.39    1.49
   2  -5  -4   33.25    2.53
   2  -5  -3   40.65    1.80
   2  -5  -3   41.66    2.11
  -2   5   3   42.01    2.27
  -2   5   3   34.57    1.84
   2  -5  -3   39.28    2.50
   2  -5  -3   37.83    2.70
   2  -5  -2   28.42    2.38
   2  -5  -2   26.24    1.67
   2  -5  -2   28.66    1.41
   2  -5  -2   30.50    2.26
  -2   5   2   27.53    1.57
   2  -5  -2   28.26    2.38
  -2   5   2   31.29    1.98
   2  -5  -1    2.65    1.36
  -2   5   1    2.05    0.39
  -2   5   1    2.77    1.19
  -2   5   1    3.63    0.82
   2  -5  -1    3.56    1.44
   2  -5  -1    2.59    1.57
  -2   5   0    1.72    1.18
  -2   5   0    2.16    0.85
   2  -5   0    1.08    1.32
   2  -5   0    0.61    1.43
   2  -5   1    4.35    1.56
   2  -5   1    5.88    1.40
  -2   5  -1    4.67    0.96
   2  -5   1    5.90    1.31
   2  -5   2   17.53    1.81
  -2   5  -2   16.43    1.63
   2  -5   2   16.51    1.63
  -2   5  -2   15.36    1.37
   2  -5   2   16.97    1.55
  -2   5  -3   10.87    1.39
   2  -5   3    9.63    1.09
   2  -5   3   10.75    1.18
   2  -5   3   10.74    1.62
  -2   5  -4    7.56    1.17
   2  -5   4    7.83    1.38
   2  -5   4    8.13    1.48
   2  -5   4    6.51    1.14
   2  -5   4    6.17    1.49
   2  -5   5   13.73    1.48
  -2   5  -5   13.87    1.32
   2  -5   5   12.92    1.60
   2  -5   5   12.39    1.85
  -2   5  -5   11.18    1.02
   2  -5   5   11.04    1.55
   2  -5   5   12.95    1.51
   2  -5   6    3.15    1.44
   2  -5   6    5.31    1.59
   2  -5   6    5.79    1.80
  -2   5  -6    3.08    0.89
   2  -5   6    5.43    1.62
   2  -5   7   67.95    3.74
   2  -5   7   62.91    3.84
   2  -5   7   61.61    3.51
   2  -5   8   17.01    2.39
   2  -5   9   13.52    2.35
   2  -5   9   19.75    2.32
  -2   5 -10   21.35    1.24
   2  -5  10   19.77    1.72
  -2   5 -11   15.36    0.91
  -2   5 -11   12.79    0.89
  -2   5 -12    1.12    0.46
   2  -5  12    0.39    0.34
  -2   4  11   11.96    0.72
  -2   4  10    4.66    0.65
  -2   4  10    5.24    0.72
  -2   4  10    5.31    0.82
  -2   4   9   27.18    1.50
   2  -4  -9   24.04    2.15
  -2   4   9   26.18    1.40
  -2   4   9   25.38    1.35
   2  -4  -9   27.11    1.43
   2  -4  -8   45.91    3.10
   2  -4  -8   45.70    2.10
  -2   4   8   45.81    2.06
  -2   4   8   47.34    2.16
   2  -4  -7   92.73    4.59
  -2   4   7   96.23    3.60
   2  -4  -7   92.29    3.57
  -2   4   7   89.60    3.50
  -2   4   6   54.17    2.39
  -2   4   6   56.22    2.29
   2  -4  -6   52.32    3.03
  -2   4   5    4.65    0.84
  -2   4   5    2.29    0.69
   2  -4  -5    3.69    0.89
   2  -4  -5    2.66    0.90
   2  -4  -5    5.15    0.99
   2  -4  -5    2.39    1.32
  -2   4   4   19.25    1.33
   2  -4  -4   18.75    1.88
  -2   4   4   22.33    1.43
   2  -4  -4   19.67    1.93
   2  -4  -4   20.27    1.65
   2  -4  -3    9.02    1.03
  -2   4   3    8.55    0.84
  -2   4   3    7.67    1.09
   2  -4  -3    8.98    1.45
   2  -4  -3    7.63    1.30
   2  -4  -3    6.99    1.23
   2  -4  -3   10.80    1.59
   2  -4  -2   20.87    1.36
  -2   4   2   19.86    1.13
   2  -4  -2   20.05    1.62
   2  -4  -2   23.65    1.74
  -2   4   2   20.57    1.59
   2  -4  -1   97.98    4.03
  -2   4   1  103.99    3.83
   2  -4  -1  108.46    4.47
  -2   4   1  101.84    3.68
   2  -4  -1  104.69    4.50
   2  -4  -1   98.68    4.35
  -2   4   1  103.40    4.21
   2  -4   0    0.46    1.14
   2  -4   0    0.60    0.76
  -2   4   0    1.13    0.43
  -2   4   0    1.21    0.63
  -2   4   0    0.45    1.09
   2  -4   0    1.64    1.33
   2  -4   1   50.36    2.59
  -2   4  -1   45.24    2.14
   2  -4   1   52.13    2.58
   2  -4   1   53.43    2.63
   2  -4   2  304.58   10.65
   2  -4   2  292.14   10.21
   2  -4   2  320.50   10.78
  -2   4  -2  303.73   10.39
  -2   4  -2  306.51   10.64
   2  -4   2  304.90   10.59
   2  -4   3  114.22    4.43
   2  -4   3  104.53    4.03
   2  -4   3  100.63    4.07
  -2   4  -3  105.63    4.27
   2  -4   3  107.51    4.15
   2  -4   4  159.46    6.15
  -2   4  -4  163.73    6.02
   2  -4   4  163.44    6.27
   2  -4   4  162.87    6.23
  -2   4  -5   82.26    3.31
   2  -4   5   80.70    3.65
   2  -4   5   76.29    3.46
   2  -4   5   77.37    3.69
   2  -4   5   85.57    3.78
   2  -4   6   83.78    3.75
   2  -4   6   81.52    3.84
   2  -4   6   80.44    4.05
  -2   4  -6   78.39    3.12
   2  -4   7  117.20    5.52
   2  -4   7  119.38    5.13
   2  -4   8  109.78    5.37
   2  -4   9   37.10    3.10
   2  -4   9   41.61    3.23
   2  -4  10    6.83    1.88
   2  -4  10    7.31    2.17
   2  -4  10    5.30    1.39
  -2   4 -12    5.20    0.62
   2  -4  12    5.07    0.57
  -2   3  11    3.72    0.62
  -2   3  11    1.89    0.50
  -2   3  11    2.79    0.63
   2  -3 -10   10.50    1.53
  -2   3  10    8.75    0.89
  -2   3  10    8.74    0.94
  -2   3   9   30.59    1.67
  -2   3   9   33.29    1.58
   2  -3  -9   35.78    2.58
   2  -3  -9   30.76    1.57
  -2   3   8   14.67    1.15
   2  -3  -8   14.36    1.13
   2  -3  -7   -0.42    1.60
  -2   3   7    0.54    0.89
  -2   3   7   -0.53    0.91
   2  -3  -7    0.63    0.87
   2  -3  -6    0.72    0.83
   2  -3  -6    0.74    1.05
   2  -3  -6    0.79    0.80
  -2   3   6    1.06    0.81
  -2   3   6    2.73    1.02
  -2   3   6    1.19    0.79
   2  -3  -5   26.21    1.55
   2  -3  -5   25.84    2.13
   2  -3  -5   24.65    1.49
  -2   3   5   24.73    1.66
   2  -3  -5   21.99    1.83
   2  -3  -5   22.82    1.91
   2  -3  -4   28.12    2.12
  -2   3   4   28.53    1.29
   2  -3  -4   30.73    2.12
   2  -3  -4   29.66    1.78
   2  -3  -4   32.09    2.10
   2  -3  -3    1.30    0.71
   2  -3  -3    1.63    0.62
  -2   3   3    1.27    0.78
   2  -3  -3    0.31    1.05
   2  -3  -3    1.07    1.15
   2  -3  -2   39.68    1.77
  -2   3   2   37.76    1.67
   2  -3  -2   38.24    2.10
   2  -3  -2   34.26    1.48
  -2   3   2   37.14    1.92
   2  -3  -1  335.69   11.75
   2  -3  -1  361.97   12.04
  -2   3   1  343.01   11.48
  -2   3   1  344.65   11.49
  -2   3   1  350.41   11.80
  -2   3   0  402.88   13.56
   2  -3   0  407.56   13.72
   2  -3   0  395.44   13.28
   2  -3   0  398.90   13.37
  -2   3   0  394.81   13.21
  -2   3   0  406.37   13.06
   2  -3   0  400.75   13.59
  -2   3   0  395.23   13.27
  -2   3  -1  793.41   25.88
  -2   3  -1  788.01   25.77
   2  -3   1  796.12   25.73
  -2   3  -1  805.08   25.68
   2  -3   1  786.44   25.59
   2  -3   1  775.95   26.07
   2  -3   1  757.64   26.18
   2  -3   1  795.54   25.80
  -2   3  -2  503.14   16.54
  -2   3  -2  495.44   16.37
   2  -3   2  510.14   16.57
   2  -3   2  469.32   16.43
  -2   3  -3  148.12    5.37
   2  -3   3  150.96    5.47
   2  -3   3  147.26    5.29
   2  -3   3  145.84    5.24
   2  -3   3  142.85    5.24
   2  -3   4    5.14    0.95
   2  -3   4    5.58    0.68
  -2   3  -4    5.95    0.85
   2  -3   4    4.21    1.02
  -2   3  -4    7.91    0.89
  -2   3  -5    5.96    0.74
  -2   3  -5    6.10    0.90
   2  -3   5    6.33    1.08
   2  -3   5    6.16    1.09
   2  -3   5    6.27    0.93
   2  -3   5    5.73    1.25
   2  -3   6   81.28    3.79
   2  -3   6   83.00    3.76
  -2   3  -6   70.35    3.07
   2  -3   6   77.36    3.44
   2  -3   7  121.31    5.41
   2  -3   7  117.31    5.36
  -2   3  -8  121.61    4.32
   2  -3   8  138.19    5.81
  -2   3  -9   59.94    2.29
   2  -3   9   55.84    3.67
   2  -3  10   46.73    2.77
  -2   3 -10   44.19    1.82
  -2   3 -10   49.17    2.04
  -2   3 -11   23.13    1.26
  -2   3 -11   20.83    1.26
   2  -3  11   20.35    1.76
  -2   3 -12    3.71    0.70
  -2   3 -12    3.54    0.66
   2  -3  12    3.98    0.61
  -2   3 -13   11.42    0.66
   2  -2 -12    0.58    0.36
  -2   2  11    7.78    0.76
  -2   2  10    1.50    0.81
   2  -2 -10    0.73    1.21
  -2   2  10    0.39    0.81
  -2   2   9   -0.80    0.87
   2  -2  -9   -0.89    1.47
  -2   2   9    1.15    0.91
   2  -2  -9    0.22    0.74
  -2   2   8   10.05    1.16
   2  -2  -8   11.80    1.03
   2  -2  -8   11.77    1.90
  -2   2   8   10.62    1.14
   2  -2  -7   41.13    1.85
  -2   2   7   39.74    2.19
  -2   2   7   39.64    1.89
  -2   2   6   30.05    2.11
   2  -2  -6   28.33    1.82
  -2   2   6   30.70    1.47
  -2   2   6   26.22    1.73
   2  -2  -6   28.83    1.93
   2  -2  -6   29.27    1.47
   2  -2  -6   28.90    1.64
   2  -2  -5   45.57    2.32
   2  -2  -5   48.93    2.45
   2  -2  -5   44.51    2.16
  -2   2   5   47.52    1.95
   2  -2  -5   44.27    2.01
   2  -2  -5   47.52    2.46
  -2   2   5   44.16    2.17
   2  -2  -5   50.94    2.72
  -2   2   5   41.22    2.40
   2  -2  -4   55.12    2.38
  -2   2   4   54.93    2.12
   2  -2  -4   52.89    2.44
  -2   2   4   58.62    2.23
   2  -2  -4   52.35    2.68
   2  -2  -4   52.49    2.75
  -2   2   4   55.13    2.56
  -2   2   4   58.89    2.44
  -2   2   3  156.94    5.36
  -2   2   3  151.29    5.06
   2  -2  -3  151.86    5.35
   2  -2  -3  146.88    5.34
  -2   2   3  166.24    5.34
  -2   2   3  144.91    5.11
   2  -2  -3  148.35    5.68
  -2   2   3  150.45    5.48
   2  -2  -3  135.09    5.63
  -2   2   2   11.28    0.95
  -2   2   2    9.26    0.50
  -2   2   2    8.42    0.48
   2  -2  -2   11.12    0.80
   2  -2  -2    9.32    1.01
   2  -2  -2    9.90    0.86
   2  -2  -2   10.38    1.15
  -2   2   1  111.39    4.15
   2  -2  -1  118.14    4.32
  -2   2   1  128.58    4.37
   2  -2  -1  120.25    4.28
   2  -2   0  706.67   22.73
   2  -2   0  686.07   22.41
  -2   2   0  688.37   22.32
  -2   2   0  664.03   22.72
   2  -2   0  706.43   22.72
  -2   2   0  696.63   22.53
   2  -2   0  691.50   22.54
   2  -2   0  701.03   22.60
   2  -2   1  936.81   29.90
   2  -2   1  960.07   29.91
   2  -2   1  898.69   29.75
  -2   2  -1  902.07   29.73
  -2   2  -1  901.47   29.75
   2  -2   2  177.29    6.00
  -2   2  -2  171.36    6.07
  -2   2  -2  173.12    5.99
   2  -2   2  171.44    6.00
  -2   2  -3   49.32    2.04
   2  -2   3   45.03    1.98
  -2   2  -3   50.53    2.04
   2  -2   4   38.43    1.88
   2  -2   4   37.81    1.75
  -2   2  -4   40.90    1.83
  -2   2  -4   39.59    1.73
   2  -2   4   40.39    1.70
   2  -2   4   42.00    1.72
   2  -2   5   70.58    2.88
  -2   2  -5   72.46    2.84
   2  -2   5   71.40    2.62
  -2   2  -5   67.83    2.63
   2  -2   5   67.94    2.97
   2  -2   5   75.92    3.22
   2  -2   6    9.43    1.09
   2  -2   6   10.31    1.50
  -2   2  -6   10.96    1.05
   2  -2   6   12.09    1.47
  -2   2  -7   45.30    2.14
   2  -2   7   44.60    2.77
   2  -2   8   11.35    2.00
   2  -2   8    7.53    1.90
  -2   2  -8    9.13    0.78
   2  -2   9   15.82    1.73
   2  -2   9   14.05    1.83
   2  -2   9   14.26    2.44
  -2   2  -9   16.19    1.01
   2  -2   9   10.94    2.14
  -2   2  -9   15.50    1.13
   2  -2  10    3.58    1.38
  -2   2 -10    3.30    0.70
  -2   2 -10    3.24    0.92
  -2   2 -11   10.78    1.01
  -2   2 -11   10.49    0.81
   2  -2  11   10.93    1.45
  -2   2 -11   12.89    1.05
   2  -2  12    0.19    0.56
  -2   2 -12   -0.31    0.68
  -2   2 -12    0.28    0.66
  -2   2 -13    0.61    0.49
   2  -1 -12    8.68    0.52
  -2   1  11   -0.71    0.70
  -2   1  11    3.30    0.69
  -2   1  10   11.58    1.11
   2  -1 -10   12.97    1.57
  -2   1  10   11.71    1.05
   2  -1  -9    4.67    1.53
  -2   1   9    7.64    1.08
   2  -1  -9    5.43    0.72
   2  -1  -8   24.09    2.18
  -2   1   8   22.02    1.43
   2  -1  -8   22.71    1.25
   2  -1  -7   99.63    4.42
  -2   1   7   95.95    3.99
  -2   1   7  102.20    3.72
   2  -1  -7   99.31    3.62
  -2   1   6  102.15    4.14
   2  -1  -6  105.48    4.12
   2  -1  -6  107.03    4.49
   2  -1  -6  110.27    4.71
  -2   1   6  113.01    4.60
   2  -1  -5   52.69    2.85
  -2   1   5   57.72    2.72
   2  -1  -5   58.01    2.56
  -2   1   5   52.36    2.36
   2  -1  -5   54.90    2.39
   2  -1  -5   56.13    2.65
  -2   1   4  100.41    4.20
   2  -1  -4  111.34    4.09
  -2   1   4  111.52    3.92
   2  -1  -4  110.92    4.26
  -2   1   4  112.76    4.03
   2  -1  -4  110.80    4.23
  -2   1   3    4.55    0.80
  -2   1   3    5.29    0.61
  -2   1   3    6.06    0.63
   2  -1  -3    3.91    0.67
   2  -1  -3    4.83    0.98
  -2   1   3    5.25    0.51
   2  -1  -3    4.99    1.01
   2  -1  -2  159.07    5.57
   2  -1  -2  152.04    5.45
  -2   1   2  157.97    5.41
  -2   1   2  170.48    5.41
  -2   1   2  151.33    5.43
   2  -1  -2  157.34    5.51
   2  -1  -2  155.00    5.52
  -2   1   2  156.96    5.30
  -2   1   2  151.94    5.16
   2  -1  -1  260.40    8.69
   2  -1  -1  252.22    8.73
   2  -1  -1  256.29    8.80
  -2   1   1  268.12    8.75
  -2   1   1  264.97    8.77
  -2   1   0  135.69    4.78
  -2   1   0  134.37    4.75
   2  -1   0  135.82    4.55
   2  -1   0  138.21    4.58
   2  -1   1  134.52    5.01
   2  -1   1  144.07    4.73
   2  -1   1  146.88    4.88
  -2   1  -2  632.09   19.91
   2  -1   2  596.95   19.97
  -2   1  -2  614.37   19.93
   2  -1   2  610.53   19.77
   2  -1   2  587.15   19.85
   2  -1   3   13.05    0.90
   2  -1   3   15.09    1.00
  -2   1  -3   14.47    0.96
  -2   1  -3   14.77    0.86
  -2   1  -3   14.65    0.93
   2  -1   4   16.03    0.83
   2  -1   4   16.05    0.84
   2  -1   4   17.20    1.11
   2  -1   4   15.35    1.03
  -2   1  -4   15.94    1.04
   2  -1   4   14.85    1.19
   2  -1   5    0.79    0.94
   2  -1   5    0.05    0.93
  -2   1  -5    1.08    0.66
   2  -1   5    0.78    0.65
   2  -1   5    2.65    0.88
   2  -1   6    3.54    1.22
  -2   1  -6    4.55    0.80
   2  -1   6    3.20    1.09
   2  -1   6    3.88    1.03
   2  -1   7   20.54    1.71
  -2   1  -7   19.76    1.36
   2  -1   7   22.15    1.85
  -2   1  -8    5.87    0.70
   2  -1   8    5.82    1.61
  -2   1  -8    6.05    0.82
   2  -1   8    6.56    1.33
  -2   1  -8    5.83    0.97
   2  -1   8    5.67    2.01
   2  -1   8    5.66    1.31
   2  -1   9    7.64    1.45
   2  -1   9    8.23    2.21
  -2   1  -9    5.63    0.76
   2  -1   9    5.47    1.45
   2  -1   9    4.07    1.66
  -2   1  -9    5.30    0.88
   2  -1   9    6.27    1.34
   2  -1  10    4.29    1.99
   2  -1  10    2.79    1.43
  -2   1 -10    4.32    0.90
  -2   1 -10    3.91    0.77
  -2   1 -10    4.23    0.95
   2  -1  10    3.35    1.61
   2  -1  11    1.35    1.62
   2  -1  11    4.95    1.29
  -2   1 -11    1.91    0.81
  -2   1 -11    3.02    0.86
  -2   1 -11    3.38    0.70
   2  -1  11    4.17    1.38
  -2   1 -12    5.76    0.79
  -2   1 -12    6.16    0.63
  -2   1 -13    0.97    0.46
   2  -1  13    0.69    0.29
   2   0 -12    8.00    0.46
  -2   0  11    1.53    0.78
  -2   0  11    0.17    0.64
   2   0 -10    2.21    1.13
  -2   0  10    1.81    0.93
   2   0  -9    5.13    1.36
  -2   0   9    4.14    1.02
   2   0  -8   89.86    4.30
   2   0  -8   97.06    4.32
  -2   0   8   88.36    3.29
  -2   0   8   92.31    3.49
  -2   0   7  108.07    4.36
   2   0  -7  113.17    4.90
  -2   0   7  122.64    4.05
   2   0  -7  106.02    4.37
   2   0  -7  110.90    3.99
   2   0  -6   36.82    1.91
   2   0  -6   39.82    2.37
  -2   0   6   39.09    2.33
  -2   0   6   34.49    1.83
  -2   0   6   36.88    2.35
   2   0  -6   39.76    2.32
   2   0  -5  178.65    6.15
  -2   0   5  179.39    6.46
   2   0  -5  168.17    6.50
  -2   0   5  168.31    6.06
  -2   0   5  174.32    6.46
   2   0  -5  166.86    6.08
   2   0  -5  176.33    6.42
   2   0  -4   88.00    3.40
  -2   0   4   83.38    3.06
  -2   0   4   86.65    3.42
   2   0  -4   85.70    3.51
  -2   0   4   95.08    3.42
   2   0  -4   90.36    3.24
   2   0  -3   45.67    1.95
  -2   0   3   44.01    2.02
  -2   0   3   45.20    1.77
  -2   0   3   47.68    1.81
   2   0  -3   44.55    1.78
  -2   0   3   49.09    2.09
   2   0  -3   50.24    2.14
   2   0  -3   43.41    1.88
   2   0  -2    7.83    0.70
   2   0  -2    8.07    0.67
  -2   0   2    8.18    0.69
   2   0  -2    9.06    0.65
  -2   0   2    8.84    0.78
  -2   0   2    8.72    0.48
   2   0  -2    7.94    0.81
   2   0  -1   42.95    1.71
  -2   0   1   47.50    1.78
   2   0  -1   44.19    1.75
  -2   0   1   43.03    1.54
   2   0   0 1147.48   37.15
   2   0   0 1163.77   37.28
   2   0   0 1171.77   37.28
  -2   0   0 1161.86   37.30
  -2   0   0 1158.99   37.30
  -2   0   0 1147.37   37.35
  -2   0   0 1107.09   37.33
   2   0   1 1047.23   33.33
  -2   0  -1 1032.52   33.39
   2   0   1  998.89   33.44
   2   0   2  723.48   23.71
  -2   0  -2  731.59   23.71
   2   0   3  290.88    9.71
  -2   0  -3  294.07    9.70
   2   0   4   20.30    1.20
   2   0   4   20.57    0.85
  -2   0  -4   21.82    1.19
  -2   0  -4   20.75    1.15
  -2   0  -4   22.17    1.00
   2   0   4   21.71    1.04
   2   0   5   51.00    2.46
  -2   0  -5   51.41    2.21
  -2   0  -5   53.48    2.32
   2   0   5   48.00    2.30
  -2   0  -6   54.16    2.38
   2   0   6   54.67    2.60
  -2   0  -6   51.94    2.49
   2   0   6   54.98    2.44
  -2   0  -7   51.35    2.39
   2   0   7   51.98    3.07
   2   0   7   53.84    2.64
   2   0   7   49.77    2.64
   2   0   7   49.76    2.64
  -2   0  -7   51.50    2.58
   2   0   7   53.42    2.55
   2   0   8   12.75    1.65
   2   0   8   15.96    1.64
   2   0   8   14.91    1.61
  -2   0  -8   14.40    1.45
   2   0   8   15.04    2.24
  -2   0  -8   15.14    1.29
  -2   0  -8   15.86    1.05
   2   0   8   16.16    1.59
  -2   0  -9  128.07    4.19
   2   0   9  112.02    4.90
   2   0   9  110.10    4.93
   2   0   9  116.33    5.57
  -2   0  -9  112.69    4.15
   2   0   9  108.33    4.87
   2   0   9  118.88    5.14
  -2   0  -9  101.86    4.46
  -2   0 -10   87.37    3.49
   2   0  10   97.58    4.34
  -2   0 -10   99.27    3.49
   2   0  10   80.90    4.36
   2   0  10   84.01    4.14
  -2   0 -10  104.17    3.56
   2   0  10   94.45    4.80
  -2   0 -11    1.09    0.80
  -2   0 -11    0.53    0.69
  -2   0 -11    1.26    0.76
   2   0  11    2.69    1.21
   2   0  11    2.75    1.34
   2   0  11    0.21    1.57
  -2   0 -12   17.01    1.03
  -2   0 -12   17.67    0.97
   2   0  13    9.69    0.57
  -2   0 -13   11.20    0.66
  -2  -1  12    3.29    0.62
  -2  -1  11    7.07    0.91
   2   1 -11    6.65    0.59
  -2  -1  11    6.30    0.71
  -2  -1  10    9.00    1.12
  -2  -1   9   15.83    1.31
  -2  -1   9   14.08    1.00
   2   1  -9   15.52    1.57
  -2  -1   8  141.94    6.33
  -2  -1   8  156.96    5.40
   2   1  -8  157.35    6.18
   2   1  -8  152.74    6.40
  -2  -1   7    2.68    0.71
   2   1  -7    3.25    1.35
  -2  -1   7    3.61    0.82
  -2  -1   7    5.29    1.44
  -2  -1   6    7.02    1.29
   2   1  -6    6.66    1.24
   2   1  -6    7.18    1.01
   2   1  -6    5.23    1.17
  -2  -1   6    7.18    0.89
  -2  -1   5   75.82    2.82
  -2  -1   5   81.19    3.45
   2   1  -5   85.54    3.21
   2   1  -5   76.39    3.39
   2   1  -5   82.24    3.47
  -2  -1   5   77.78    2.88
  -2  -1   4    6.74    0.49
  -2  -1   4    4.83    1.08
   2   1  -4    6.69    0.83
  -2  -1   4    7.38    0.53
   2   1  -4    6.67    1.07
  -2  -1   4    5.73    0.50
   2   1  -4    5.02    0.42
   2   1  -4    5.58    1.04
   2   1  -3   66.76    2.37
  -2  -1   3   70.51    2.89
   2   1  -3   62.31    2.37
   2   1  -3   69.06    2.71
   2   1  -3   66.31    2.59
  -2  -1   3   66.20    2.69
   2   1  -3   65.28    2.67
   2   1  -2  402.79   13.79
   2   1  -2  418.30   13.91
   2   1  -2  414.66   13.75
   2   1  -2  440.67   13.80
  -2  -1   2  446.37   13.89
   2   1  -2  417.41   13.90
  -2  -1   2  410.33   13.77
  -2  -1   1  149.55    5.04
  -2  -1   1  147.19    4.82
  -2  -1   1  153.68    4.99
   2   1  -1  154.62    5.07
  -2  -1   1  147.02    4.82
  -2  -1   0  375.07   11.99
   2   1   0  339.81   11.99
   2   1   0  374.18   11.97
  -2  -1   0  373.29   11.95
   2   1   1   48.81    1.82
  -2  -1  -1   50.28    1.75
   2   1   1   51.49    1.82
  -2  -1  -1   52.04    1.84
   2   1   1   46.74    1.75
  -2  -1  -1   48.92    1.82
   2   1   1   53.00    1.84
   2   1   2  274.41    8.79
   2   1   2  265.88    8.97
   2   1   2  272.68    9.05
  -2  -1  -2  260.30    8.98
   2   1   3    2.53    0.45
   2   1   3    2.86    0.49
  -2  -1  -3    1.99    0.66
   2   1   3    3.75    0.55
   2   1   3    2.20    0.63
  -2  -1  -3    2.20    0.45
   2   1   4  318.44   11.58
   2   1   4  374.23   11.83
   2   1   4  332.33   11.66
   2   1   4  352.58   11.55
   2   1   4  360.37   11.74
  -2  -1  -4  346.26   11.73
   2   1   4  354.94   11.44
  -2  -1  -5  239.92    8.34
   2   1   5  279.23    8.75
   2   1   5  295.64    9.15
  -2  -1  -5  258.93    8.91
  -2  -1  -6   49.79    2.44
   2   1   6   45.45    2.39
   2   1   6   50.22    2.40
   2   1   6   45.22    2.27
   2   1   6   54.61    2.81
   2   1   6   50.98    2.44
   2   1   7   59.66    2.90
  -2  -1  -7   62.92    2.99
  -2  -1  -7   56.55    2.67
   2   1   7   61.97    3.28
   2   1   7   60.50    2.89
   2   1   7   61.02    2.89
   2   1   8   33.55    2.21
   2   1   8   33.14    2.22
  -2  -1  -8   29.80    1.52
  -2  -1  -8   31.76    1.91
  -2  -1  -8   33.03    2.20
  -2  -1  -8   33.53    1.51
   2   1   8   34.34    2.76
   2   1   8   33.38    2.12
   2   1   8   33.05    2.36
   2   1   9   23.24    1.95
   2   1   9   23.96    2.12
   2   1   9   22.73    2.38
   2   1   9   23.01    1.93
  -2  -1  -9   26.01    1.32
   2   1   9   23.77    1.90
  -2  -1  -9   26.15    2.07
  -2  -1  -9   21.41    1.34
  -2  -1  -9   21.70    1.67
  -2  -1 -10    2.39    0.82
  -2  -1 -10    1.02    0.82
   2   1  10    1.49    1.24
   2   1  10    3.48    1.74
   2   1  10    1.54    1.40
   2   1  11  100.23    4.61
  -2  -1 -11  110.21    3.77
  -2  -1 -11  102.48    3.76
   2   1  11   93.98    4.43
  -2  -1 -12   93.74    3.17
  -2  -1 -12   82.99    3.14
  -2  -1 -13    3.82    0.50
   2   1  13    2.83    0.40
   2   1  13    4.55    0.69
  -2  -2  12    3.38    0.61
  -2  -2  11    1.11    0.82
   2   2 -11    1.03    0.56
  -2  -2  10    3.03    0.68
   2   2 -10    5.16    0.69
  -2  -2  10    5.47    0.99
   2   2  -9   17.90    1.07
  -2  -2   9   16.35    1.17
  -2  -2   8    1.72    0.87
  -2  -2   8    0.45    1.36
  -2  -2   7   29.91    1.49
  -2  -2   7   30.81    2.24
  -2  -2   7   29.93    1.71
   2   2  -6    7.78    1.11
  -2  -2   6    6.07    0.65
  -2  -2   6    5.54    1.44
   2   2  -5   28.37    1.61
  -2  -2   5   25.61    2.06
   2   2  -5   26.40    1.64
  -2  -2   5   28.72    1.88
  -2  -2   4   17.98    1.50
   2   2  -4   19.54    1.36
  -2  -2   4   17.75    0.92
   2   2  -4   21.25    1.27
   2   2  -4   16.75    1.30
  -2  -2   4   20.16    1.59
   2   2  -4   19.23    0.87
   2   2  -3   52.28    1.93
  -2  -2   3   68.99    2.49
   2   2  -3   61.79    2.40
  -2  -2   3   66.99    2.70
  -2  -2   3   62.29    2.17
   2   2  -3   63.78    2.35
   2   2  -3   56.77    1.98
  -2  -2   2  618.35   18.94
  -2  -2   2  577.65   19.20
   2   2  -2  571.37   18.94
   2   2  -2  553.99   18.84
  -2  -2   2  587.59   19.16
   2   2  -2  580.68   18.95
  -2  -2   2  570.54   18.87
   2   2  -2  574.42   18.98
  -2  -2   1 2467.86   81.17
  -2  -2   1 2560.92   81.50
  -2  -2   1 2585.21   81.39
   2   2  -1 2562.58   81.40
  -2  -2   1 2622.10   81.40
  -2  -2   0   53.45    2.19
  -2  -2   0   52.95    1.87
  -2  -2   0   51.13    1.99
   2   2   0   52.32    1.99
   2   2   0   54.10    2.06
  -2  -2   0   55.69    1.91
   2   2   0   53.86    1.99
   2   2   1  119.35    4.11
  -2  -2  -1  114.48    4.04
   2   2   1  118.09    4.13
   2   2   1  121.12    4.02
  -2  -2  -1  125.48    4.03
   2   2   2 9915.65  319.68
  -2  -2  -2 9687.26  319.79
   2   2   2 9967.71  319.60
   2   2   2 9933.06  319.55
   2   2   2 9999.00  319.67
  -2  -2  -2 9928.44  319.72
  -2  -2  -2 9916.17  319.44
  -2  -2  -2 9898.03  319.63
   2   2   3 1436.40   46.49
  -2  -2  -3 1439.98   46.55
  -2  -2  -3 1407.54   46.34
   2   2   3 1415.78   46.51
   2   2   3 1448.97   46.36
   2   2   3 1442.72   46.48
   2   2   3 1423.14   46.49
  -2  -2  -3 1432.36   46.55
  -2  -2  -4  886.69   28.62
   2   2   4  877.72   28.95
   2   2   4  828.39   28.92
   2   2   4  775.35   28.84
   2   2   4  935.83   28.82
  -2  -2  -4  969.75   28.92
  -2  -2  -5  861.39   28.87
   2   2   5  880.47   29.34
   2   2   5  892.35   29.26
   2   2   5  933.39   29.42
   2   2   5  964.55   29.52
   2   2   6   61.77    2.79
   2   2   6   57.99    2.81
   2   2   6   59.96    2.84
   2   2   6   68.76    3.08
  -2  -2  -6   59.39    2.99
   2   2   7   25.38    1.81
   2   2   7   22.82    1.71
   2   2   7   22.61    1.73
  -2  -2  -7   24.56    1.92
   2   2   7   25.38    2.15
  -2  -2  -8   34.75    1.52
  -2  -2  -8   28.16    1.47
   2   2   8   32.83    2.18
  -2  -2  -8   30.73    1.39
  -2  -2  -8   36.96    2.44
   2   2   8   33.51    2.31
   2   2   8   29.04    2.52
   2   2   9   26.73    2.25
  -2  -2  -9   24.10    1.81
   2   2   9   28.04    2.49
  -2  -2  -9   24.37    1.22
   2   2   9   26.92    2.13
  -2  -2  -9   29.78    2.26
  -2  -2  -9   27.31    1.37
  -2  -2 -10    8.60    0.89
   2   2  10    4.57    1.43
   2   2  10    7.31    1.64
   2   2  10    6.38    1.43
  -2  -2 -10    6.91    1.16
  -2  -2 -11   64.72    2.39
  -2  -2 -11   57.86    2.34
   2   2  11   57.76    3.14
   2   2  11   58.73    2.93
   2   2  12   27.79    1.21
  -2  -2 -12   22.67    1.10
   2   2  13    2.47    0.62
   2   2  13    1.73    0.35
  -2  -3  12    8.36    0.68
  -2  -3  11   -0.43    0.80
   2   3 -11   -0.31    0.48
   2   3 -10    0.42    0.65
  -2  -3   9   -0.17    1.27
  -2  -3   9    2.26    0.87
  -2  -3   8   13.54    1.75
   2   3  -8   12.09    1.68
  -2  -3   8   13.39    1.13
  -2  -3   7  101.51    4.42
   2   3  -7   93.55    4.40
  -2  -3   7   93.83    3.56
  -2  -3   6   21.27    1.95
   2   3  -6   28.41    2.01
  -2  -3   6   23.52    2.33
   2   3  -5    2.33    1.08
  -2  -3   5    1.69    1.26
   2   3  -5    2.07    0.69
  -2  -3   5    1.79    1.15
   2   3  -4    9.56    0.90
  -2  -3   4   10.46    1.21
  -2  -3   4    8.49    1.38
  -2  -3   4   10.70    0.76
   2   3  -3 1103.48   36.07
  -2  -3   3 1082.64   36.51
  -2  -3   3 1158.36   36.51
   2   3  -3 1123.83   36.14
   2   3  -3 1104.28   36.13
  -2  -3   3 1094.17   36.07
   2   3  -2  636.60   21.08
   2   3  -2  637.33   20.96
   2   3  -2  650.21   21.03
  -2  -3   2  658.13   21.26
  -2  -3   2  623.05   21.34
   2   3  -2  637.99   21.08
   2   3  -1   89.30    3.05
  -2  -3   1   77.37    2.68
   2   3  -1   87.51    2.99
   2   3  -1   88.22    3.01
  -2  -3   1   87.70    3.16
  -2  -3   0  308.69    9.80
   2   3   0  299.89   10.06
  -2  -3   0  328.41   10.26
  -2  -3   0  310.78   10.01
   2   3   0  299.39    9.97
  -2  -3   0  302.82   10.23
  -2  -3   0  267.80    9.97
  -2  -3   0  286.91   10.23
   2   3   0  301.33    9.95
   2   3   1   85.49    3.16
  -2  -3  -1   91.22    3.39
  -2  -3  -1   85.05    3.27
   2   3   1   82.19    3.16
  -2  -3  -1   87.22    3.04
  -2  -3  -1   86.05    3.29
  -2  -3  -2  122.33    4.35
  -2  -3  -2  116.38    4.07
   2   3   2  124.96    4.05
   2   3   2  121.22    4.33
  -2  -3  -2  121.43    4.52
   2   3   2  120.60    4.31
  -2  -3  -2  114.23    4.25
   2   3   3 1039.78   33.61
  -2  -3  -3 1006.07   33.97
   2   3   3 1023.53   33.83
  -2  -3  -3 1031.32   33.46
  -2  -3  -3 1039.77   33.92
   2   3   3 1076.57   33.88
   2   3   4  753.68   25.54
  -2  -3  -4  772.54   25.24
  -2  -3  -4  808.68   25.61
  -2  -3  -4  766.23   25.60
   2   3   4  763.57   25.48
  -2  -3  -5   29.99    1.31
   2   3   5   32.62    1.76
   2   3   5   26.92    1.55
   2   3   5   29.72    1.86
  -2  -3  -5   30.41    1.99
   2   3   5   28.83    1.86
  -2  -3  -6  145.24    5.17
   2   3   6  135.47    5.40
  -2  -3  -7    9.29    0.88
   2   3   7    8.69    1.41
   2   3   8    3.71    1.27
  -2  -3  -8    4.61    0.75
  -2  -3  -8    4.35    1.57
   2   3   8    3.65    1.40
  -2  -3  -9   11.54    1.46
  -2  -3  -9   12.74    0.99
  -2  -3  -9   13.05    0.96
   2   3   9   12.02    1.60
   2   3   9   12.59    1.77
  -2  -3  -9   16.74    1.91
  -2  -3 -10    8.94    0.76
  -2  -3 -10    7.51    1.62
   2   3  10    8.44    1.64
  -2  -3 -10    9.89    0.88
   2   3  10    9.18    1.37
   2   3  11   10.38    0.92
  -2  -3 -11   10.45    0.91
   2   3  12    3.23    0.61
  -2  -3 -12    2.77    0.62
   2   3  12    2.44    0.74
   2   3  13    0.56    0.50
  -2  -3 -13    0.77    0.40
  -2  -4  12   12.40    0.73
   2   4 -11    4.52    0.54
  -2  -4  11    2.77    0.80
   2   4 -10    6.08    0.77
  -2  -4  10    3.58    0.79
  -2  -4   9   17.99    1.78
  -2  -4   9   20.82    1.31
  -2  -4   8    3.80    1.48
  -2  -4   8    2.94    0.97
   2   4  -8    3.47    1.43
  -2  -4   7   -0.50    1.50
   2   4  -7    1.64    1.28
  -2  -4   7    1.68    0.91
  -2  -4   6  100.93    4.57
  -2  -4   6  110.63    4.75
  -2  -4   6  102.89    4.52
   2   4  -6  107.70    4.50
   2   4  -6  100.19    3.69
  -2  -4   5   32.34    2.29
   2   4  -5   32.77    2.02
  -2  -4   5   30.91    2.12
  -2  -4   5   29.50    2.36
  -2  -4   5   30.81    1.98
  -2  -4   4  111.11    4.43
  -2  -4   4   97.63    3.75
  -2  -4   4  108.23    4.21
   2   4  -4   97.42    3.98
  -2  -4   4   99.09    4.41
  -2  -4   3  579.00   19.05
   2   4  -3  594.86   18.75
   2   4  -3  544.22   18.51
  -2  -4   3  546.10   19.12
   2   4  -2  164.05    5.58
   2   4  -2  164.48    5.82
  -2  -4   2  163.45    6.02
  -2  -4   2  162.08    6.23
  -2  -4   2  165.75    6.18
   2   4  -2  165.15    5.88
  -2  -4   1   20.66    1.35
   2   4  -1   19.33    1.06
  -2  -4   1   16.90    0.72
  -2  -4   1   18.73    1.28
  -2  -4   1   17.74    1.25
   2   4  -1   17.16    1.02
  -2  -4   0    4.39    1.04
  -2  -4   0    4.72    0.99
   2   4   0    5.22    0.64
   2   4   0    5.42    0.74
  -2  -4   0    5.42    1.07
  -2  -4   0    4.59    0.67
   2   4   0    4.48    0.60
   2   4   1   31.75    1.30
  -2  -4  -1   31.32    1.78
  -2  -4  -1   31.32    1.77
   2   4   1   31.50    1.61
   2   4   1   31.70    1.52
  -2  -4  -2   73.83    2.82
   2   4   2   64.05    2.29
  -2  -4  -2   72.52    2.57
   2   4   2   79.64    2.85
   2   4   2   72.09    2.70
  -2  -4  -2   75.06    2.80
   2   4   2   72.05    2.86
  -2  -4  -2   72.01    2.86
   2   4   3   58.77    2.08
  -2  -4  -3   54.33    2.11
  -2  -4  -3   60.95    2.79
  -2  -4  -3   58.30    2.59
  -2  -4  -3   54.35    2.38
   2   4   3   63.29    2.61
  -2  -4  -4  131.83    4.89
   2   4   4  123.82    4.63
  -2  -4  -4  115.88    4.01
   2   4   4  130.65    4.74
  -2  -4  -4  118.84    4.76
  -2  -4  -5   36.68    1.64
   2   4   5   37.43    2.17
  -2  -4  -5   30.60    2.10
   2   4   5   36.88    2.06
  -2  -4  -5   38.44    2.20
   2   4   5   33.17    1.90
  -2  -4  -6   54.20    3.02
   2   4   6   52.91    2.74
  -2  -4  -6   55.58    2.77
  -2  -4  -6   53.48    2.20
   2   4   7    1.37    1.16
  -2  -4  -7    0.70    0.63
  -2  -4  -7    1.69    0.78
  -2  -4  -7    2.63    1.50
   2   4   8   38.44    2.51
   2   4   8   40.60    1.86
   2   4   8   42.97    2.75
  -2  -4  -9   16.89    1.16
   2   4   9   19.58    1.22
   2   4   9   17.24    1.74
   2   4   9   19.72    2.03
  -2  -4 -10    6.52    0.78
   2   4  10    8.21    1.31
   2   4  10    7.72    0.95
   2   4  10    7.03    1.07
   2   4  10    6.37    1.49
  -2  -4 -11    2.83    0.68
   2   4  11    2.38    0.71
   2   4  11    3.33    0.88
   2   4  12    0.68    0.65
  -2  -4 -12    1.06    0.51
   2   4  12    0.44    0.51
  -2  -4 -13    0.38    0.28
   2   5 -11    5.35    0.55
  -2  -5  11    6.66    0.76
   2   5 -10   22.10    1.13
  -2  -5  10   17.73    1.12
  -2  -5   9    3.34    0.93
  -2  -5   8   14.70    1.76
  -2  -5   8   18.07    1.35
   2   5  -7    3.48    1.31
  -2  -5   7    4.63    0.88
  -2  -5   7    3.63    1.51
  -2  -5   6   41.45    2.58
  -2  -5   6   39.64    2.90
  -2  -5   6   38.88    3.02
   2   5  -6   39.66    1.79
   2   5  -6   40.18    2.48
  -2  -5   6   42.71    1.86
  -2  -5   5    0.31    0.79
   2   5  -5    0.81    0.62
   2   5  -5    1.27    1.02
  -2  -5   5    2.44    1.41
  -2  -5   5    1.10    1.60
  -2  -5   4   62.60    3.24
   2   5  -4   59.37    2.81
  -2  -5   4   61.08    2.62
   2   5  -4   58.67    2.84
  -2  -5   4   54.88    3.26
   2   5  -4   59.85    2.81
  -2  -5   3   15.70    1.50
   2   5  -3   17.67    1.37
  -2  -5   3   19.57    1.73
  -2  -5   3   14.96    1.82
   2   5  -3   17.33    1.66
  -2  -5   3   17.57    1.81
  -2  -5   2   24.61    1.63
   2   5  -2   20.42    1.87
   2   5  -2   24.43    1.53
  -2  -5   2   21.95    1.64
  -2  -5   2   23.72    1.91
   2   5  -1   50.80    2.35
  -2  -5   1   54.86    2.68
  -2  -5   1   51.52    2.81
  -2  -5   1   57.77    2.48
   2   5  -1   51.74    2.19
   2   5   0    2.31    0.49
   2   5   0    2.71    0.58
  -2  -5   0    2.68    0.74
  -2  -5   0    2.21    1.15
  -2  -5   0    3.25    1.17
  -2  -5   0    1.29    1.11
   2   5   1   45.87    1.81
  -2  -5  -1   45.97    2.36
  -2  -5  -1   43.35    2.34
   2   5   1   43.25    2.04
   2   5   1   46.89    2.17
  -2  -5  -1   44.19    2.48
  -2  -5  -2   61.63    2.93
   2   5   2   66.13    2.37
   2   5   2   66.48    2.72
  -2  -5  -2   69.23    2.91
   2   5   2   65.12    2.87
  -2  -5  -3   15.97    1.71
   2   5   3   15.62    1.67
  -2  -5  -3   14.58    1.07
  -2  -5  -3   12.13    1.21
   2   5   3   13.10    1.32
  -2  -5  -3   15.02    1.30
   2   5   3   13.55    1.12
  -2  -5  -4   75.17    2.99
  -2  -5  -4   83.04    2.90
   2   5   4   87.07    3.65
   2   5   4   79.07    3.62
  -2  -5  -4   88.68    3.86
   2   5   4   82.13    3.53
  -2  -5  -4   80.12    3.61
   2   5   4   80.96    3.28
  -2  -5  -5   22.94    1.94
   2   5   5   22.67    1.75
  -2  -5  -5   20.36    1.22
  -2  -5  -5   22.18    1.35
   2   5   5   21.68    1.84
   2   5   5   22.47    1.65
  -2  -5  -5   19.67    1.87
   2   5   6   16.98    1.07
  -2  -5  -6   17.19    1.13
   2   5   6   15.27    1.10
  -2  -5  -6   15.00    1.89
   2   5   6   17.13    1.61
  -2  -5  -6   19.33    1.82
   2   5   7   27.31    1.52
   2   5   7   31.52    1.63
  -2  -5  -7   30.80    1.53
  -2  -5  -7   33.85    2.53
  -2  -5  -7   33.71    2.20
   2   5   7   33.58    2.21
   2   5   8    5.80    1.00
   2   5   8    6.12    0.91
  -2  -5  -8    4.91    1.72
   2   5   8    5.10    1.35
   2   5   8    5.54    1.56
   2   5   9   16.43    1.29
   2   5   9   17.21    1.71
   2   5   9   16.50    1.19
   2   5   9   15.11    1.96
  -2  -5  -9   15.42    1.14
  -2  -5  -9   18.82    2.12
  -2  -5 -10   27.70    1.38
   2   5  10   29.47    1.47
   2   5  10   29.99    1.57
   2   5  11    2.05    0.63
  -2  -5 -11    2.13    0.56
   2   5  11    2.30    0.80
  -2  -5 -12    1.10    0.41
   2   5  12    0.87    0.57
   2   6 -11    0.19    0.33
   2   6 -10    6.84    0.71
  -2  -6  10    5.11    0.71
  -2  -6   9    8.45    1.00
  -2  -6   8   13.44    1.06
  -2  -6   8   13.64    1.22
  -2  -6   7   72.99    2.81
   2   6  -7   66.37    3.32
  -2  -6   7   63.48    4.11
  -2  -6   6   15.40    2.29
  -2  -6   6   15.81    1.26
  -2  -6   6   11.83    2.06
   2   6  -6   16.63    1.57
  -2  -6   6   18.03    1.73
   2   6  -5    1.03    0.96
  -2  -6   5    1.46    1.60
  -2  -6   5    2.01    1.78
  -2  -6   4    0.92    1.28
   2   6  -4    0.22    1.08
  -2  -6   4    1.05    1.44
   2   6  -4   -0.06    0.85
   2   6  -4    0.22    0.58
   2   6  -4   -0.13    0.59
  -2  -6   4   -0.80    1.56
   2   6  -4   -0.06    1.11
  -2  -6   3    7.41    1.75
  -2  -6   3    4.78    1.69
  -2  -6   3    8.17    1.36
  -2  -6   3    6.62    1.42
   2   6  -3    8.30    1.19
   2   6  -3    7.28    0.95
   2   6  -3    8.86    1.48
   2   6  -2   14.03    1.73
   2   6  -2   13.23    1.28
   2   6  -2   14.88    1.37
  -2  -6   2   11.27    1.46
  -2  -6   1    1.46    0.97
   2   6  -1    1.11    0.96
   2   6  -1   -0.05    0.88
  -2  -6   1   -0.21    1.22
  -2  -6   1    3.63    1.38
  -2  -6   1   -0.08    1.39
   2   6  -1    0.87    1.27
  -2  -6   0   59.87    2.72
  -2  -6   0   64.50    3.24
  -2  -6   0   64.36    3.22
   2   6   0   63.46    2.78
  -2  -6   0   67.34    3.25
   2   6   0   64.18    2.50
  -2  -6  -1    7.94    1.45
  -2  -6  -1    6.20    1.47
  -2  -6  -1    5.20    1.28
   2   6   1    6.18    1.52
  -2  -6  -2   16.57    1.64
  -2  -6  -2   16.98    1.93
   2   6   2   16.33    1.27
  -2  -6  -2   16.04    1.53
   2   6   2   14.16    1.86
  -2  -6  -3  148.44    5.93
   2   6   3  150.45    6.23
   2   6   3  158.42    5.96
  -2  -6  -3  157.78    5.85
  -2  -6  -3  152.97    5.72
   2   6   3  154.42    5.65
   2   6   4  118.78    4.53
  -2  -6  -4  124.83    5.28
   2   6   4  124.61    4.92
  -2  -6  -4  110.61    4.22
  -2  -6  -4  127.63    4.94
  -2  -6  -4  118.79    4.66
   2   6   4  112.64    4.96
  -2  -6  -5   30.88    1.53
   2   6   5   30.91    1.42
   2   6   5   28.63    2.23
   2   6   5   26.67    1.67
  -2  -6  -5   28.63    1.71
   2   6   5   26.94    1.38
  -2  -6  -5   26.42    1.50
  -2  -6  -5   23.96    2.11
   2   6   5   27.93    2.02
  -2  -6  -5   24.91    2.28
   2   6   6    9.00    0.96
  -2  -6  -6   10.65    1.08
   2   6   6    9.95    0.97
  -2  -6  -6    6.40    1.56
   2   6   6    7.68    1.04
  -2  -6  -6   11.48    1.87
   2   6   6   10.15    1.54
   2   6   7   49.12    2.27
  -2  -6  -7   51.81    3.22
  -2  -6  -7   55.84    2.28
   2   6   7   54.27    3.01
   2   6   7   50.97    2.23
   2   6   8   55.12    3.31
   2   6   8   58.26    2.50
   2   6   8   60.29    3.13
   2   6   8   63.86    2.47
  -2  -6  -8   58.78    3.43
  -2  -6  -8   55.05    2.45
  -2  -6  -9   23.79    1.32
   2   6   9   25.78    1.34
   2   6   9   23.16    1.41
  -2  -6 -10    8.93    0.84
   2   6  10   11.04    0.89
  -2  -6 -10    9.91    0.72
   2   6  10   10.18    0.98
   2   6  11    0.65    0.62
  -2  -6 -11    1.37    0.41
  -2  -6 -11    1.01    0.47
   2   7 -10    1.07    0.50
  -2  -7  10    0.50    0.53
  -2  -7   9    4.38    0.83
  -2  -7   8   -0.55    0.89
  -2  -7   8   -0.02    0.75
  -2  -7   7   11.53    2.11
  -2  -7   7   12.51    1.16
  -2  -7   6   14.43    2.19
  -2  -7   6   10.99    2.22
   2   7  -6   13.86    1.10
  -2  -7   6   14.58    1.26
  -2  -7   5   17.50    2.21
  -2  -7   5   13.65    2.26
   2   7  -5   13.39    1.05
   2   7  -4   33.31    1.60
  -2  -7   4   34.65    2.71
   2   7  -4   37.69    2.37
   2   7  -4   35.85    1.59
  -2  -7   4   37.77    3.01
  -2  -7   4   35.01    2.13
   2   7  -3   37.98    1.63
  -2  -7   3   36.36    2.59
   2   7  -3   40.75    2.38
   2   7  -3   36.68    1.60
   2   7  -2  298.24   10.03
  -2  -7   2  289.69   11.38
   2   7  -2  303.61   10.02
   2   7  -2  312.45   10.80
  -2  -7   2  304.40   10.89
   2   7  -2  295.89   11.26
   2   7  -1   84.27    3.66
  -2  -7   1   84.50    4.28
  -2  -7   1   91.32    4.14
   2   7  -1   85.77    3.78
  -2  -7   1   81.87    3.68
   2   7  -1   85.60    3.07
  -2  -7   1   83.13    4.31
   2   7  -1   85.04    3.06
   2   7  -1   78.16    4.24
  -2  -7   0   34.56    2.58
  -2  -7   0   37.09    2.56
  -2  -7   0   39.52    2.67
   2   7   0   36.97    2.05
   2   7   0   36.72    2.20
   2   7   0   34.44    1.50
   2   7   1   70.52    3.93
  -2  -7  -1   77.25    3.74
  -2  -7  -1   73.54    3.79
   2   7   1   77.78    3.26
  -2  -7  -1   86.67    4.02
   2   7   1   73.66    2.76
  -2  -7  -2  159.01    5.64
   2   7   2  163.07    5.49
  -2  -7  -2  157.79    6.31
   2   7   2  163.34    5.96
  -2  -7  -2  156.03    6.49
  -2  -7  -2  178.75    6.89
   2   7   2  162.48    6.71
  -2  -7  -2  154.67    5.46
  -2  -7  -3  185.99    6.44
  -2  -7  -3  198.37    7.35
  -2  -7  -3  185.83    6.58
   2   7   3  190.98    6.42
   2   7   3  184.36    7.56
   2   7   4   45.08    2.29
  -2  -7  -4   50.13    3.32
   2   7   5   47.60    2.79
  -2  -7  -5   48.21    3.17
  -2  -7  -5   45.14    2.09
  -2  -7  -5   42.53    2.31
   2   7   6   36.63    2.51
  -2  -7  -6   43.60    2.98
   2   7   6   42.54    1.90
  -2  -7  -6   39.86    1.98
   2   7   7  146.11    5.80
  -2  -7  -7  148.77    5.01
  -2  -7  -7  141.56    4.98
   2   7   8   98.48    3.69
  -2  -7  -9   35.95    1.63
  -2  -7 -10    4.43    0.65
   2   7  11    0.42    0.34
   2   8 -10    2.49    0.35
  -2  -8  10    1.22    0.38
  -2  -8   9    2.30    0.64
  -2  -8   8    6.72    0.80
  -2  -8   8    8.07    0.97
  -2  -8   7   13.00    1.92
  -2  -8   7    9.92    1.10
  -2  -8   6   -0.95    1.65
  -2  -8   6    0.56    1.00
  -2  -8   6    1.62    1.63
  -2  -8   5   14.86    2.35
   2   8  -5   16.02    1.12
  -2  -8   5   15.03    1.40
  -2  -8   5   14.43    2.16
   2   8  -4   23.79    1.30
  -2  -8   4   25.96    2.40
   2   8  -4   22.52    1.29
  -2  -8   4   22.93    1.79
  -2  -8   4   20.65    2.59
   2   8  -3  105.87    3.92
  -2  -8   3  112.33    5.55
  -2  -8   3  109.71    4.99
   2   8  -3  116.40    4.85
   2   8  -3  110.46    3.94
   2   8  -2  263.93    8.88
   2   8  -2  259.35    8.89
   2   8  -2  268.93    9.78
  -2  -8   2  277.64    9.83
  -2  -8   2  274.89   10.55
   2   8  -1  237.70    8.75
   2   8  -1  226.29    7.88
  -2  -8   1  233.35    9.36
   2   8  -1  236.62    7.85
  -2  -8   1  248.27    9.43
  -2  -8   0  312.72   11.53
   2   8   0  306.15   10.71
   2   8   0  298.58   10.00
   2   8   0  295.71   10.07
  -2  -8   0  279.44   11.32
   2   8   0  308.82   10.92
  -2  -8   0  302.63   10.13
  -2  -8  -1  153.53    6.51
   2   8   1  156.60    5.37
  -2  -8  -1  157.33    5.50
   2   8   1  148.73    5.38
   2   8   1  152.97    5.92
  -2  -8  -1  158.12    6.66
  -2  -8  -1  168.16    6.92
   2   8   2  165.34    5.71
  -2  -8  -2  163.00    5.88
  -2  -8  -2  160.24    5.66
   2   8   2  169.07    5.74
  -2  -8  -2  156.95    6.86
   2   8   2  171.24    6.23
  -2  -8  -3   48.35    2.34
   2   8   3   53.54    2.51
  -2  -8  -3   54.31    3.06
  -2  -8  -3   51.86    2.13
   2   8   3   52.73    2.14
  -2  -8  -4    2.91    0.86
   2   8   4    1.92    0.79
  -2  -8  -4    2.29    1.04
  -2  -8  -4    1.91    1.79
  -2  -8  -5   37.16    1.88
   2   8   5   41.48    1.83
  -2  -8  -6    4.28    0.99
   2   8   6    3.49    0.83
  -2  -8  -6    4.38    1.07
  -2  -8  -6    4.31    1.67
   2   8   7  109.95    3.96
  -2  -8  -7  109.30    4.01
   2   8   8    2.60    0.72
  -2  -8  -8    1.97    0.78
   2   8   9   -0.37    0.56
   2   8  10    5.16    0.48
  -2  -8 -10    4.91    0.53
  -2  -9   9    4.67    0.47
  -2  -9   8    5.96    0.77
  -2  -9   7   19.76    1.19
  -2  -9   6   12.52    1.90
  -2  -9   6   12.08    1.18
  -2  -9   5   14.67    1.92
  -2  -9   5   14.27    1.30
  -2  -9   5   12.65    2.16
  -2  -9   4    4.71    1.26
   2   9  -4    5.44    0.82
  -2  -9   4    7.67    2.05
   2   9  -3   93.54    3.35
  -2  -9   3   88.54    4.92
  -2  -9   3   87.31    4.12
   2   9  -3   87.31    3.29
   2   9  -3   96.47    4.21
   2   9  -2   59.91    2.38
   2   9  -2   57.44    3.20
   2   9  -2   59.45    2.31
  -2  -9   2   60.29    3.85
   2   9  -1   12.81    1.69
  -2  -9   1   15.33    2.32
   2   9  -1   14.43    0.92
  -2  -9   0   40.10    3.04
   2   9   0   36.00    1.65
   2   9   1   54.89    2.18
  -2  -9  -1   54.02    3.68
  -2  -9  -1   50.81    2.29
  -2  -9  -1   53.64    3.42
   2   9   1   51.18    2.17
   2   9   2   86.98    4.18
  -2  -9  -2   87.91    3.49
   2   9   2   93.43    3.33
  -2  -9  -2   91.02    5.00
  -2  -9  -2   80.73    4.45
   2   9   2   88.42    3.33
  -2  -9  -3    3.02    1.09
  -2  -9  -3    3.04    0.77
  -2  -9  -3    1.73    1.30
  -2  -9  -3    5.65    2.08
   2   9   3    3.37    0.83
   2   9   3    3.41    1.42
   2   9   3    4.40    0.80
  -2  -9  -4    1.99    1.07
  -2  -9  -4    2.95    0.82
   2   9   4    3.21    0.72
   2   9   4    3.26    0.82
   2   9   4    1.95    0.77
  -2  -9  -4   -0.26    2.01
  -2  -9  -5   11.21    1.04
   2   9   5   14.22    1.07
   2   9   5   13.33    0.98
   2   9   5   14.50    1.03
  -2  -9  -5   15.89    2.15
  -2  -9  -5   13.41    1.29
   2   9   6   18.75    1.15
  -2  -9  -6   19.84    1.21
   2   9   6   17.14    1.07
   2   9   6   16.00    1.05
   2   9   7    4.76    0.65
  -2  -9  -7    6.09    0.81
   2   9   7    4.54    0.68
   2   9   7    6.36    0.77
   2   9   8    4.78    0.48
   2   9   8    3.80    0.53
  -2  -9  -8    2.79    0.65
   2   9   8    4.25    0.61
   2   9   9    7.67    0.52
  -2  -9  -9    7.60    0.58
  -2 -10   8   10.07    0.58
  -2 -10   7    2.27    0.66
  -2 -10   7    2.79    0.62
  -2 -10   6    0.99    0.78
  -2 -10   5    4.02    0.99
  -2 -10   4   -0.44    1.62
   2  10  -3    2.30    0.59
  -2 -10   3    3.51    1.13
  -2 -10   2   11.28    2.15
   2  10  -2   15.22    1.67
   2  10  -1    4.09    1.28
  -2 -10   1    3.74    1.97
  -2 -10   0   -0.38    1.76
   2  10   0    1.12    0.68
   2  10   1   11.86    1.61
  -2 -10  -1    9.17    2.01
   2  10   1   12.79    1.00
  -2 -10  -1   10.69    1.03
   2  10   1   10.72    0.94
  -2 -10  -2    1.92    1.50
   2  10   2   -1.20    1.26
   2  10   2    0.23    0.72
   2  10   2    0.07    0.75
   2  10   3   13.98    1.00
   2  10   3   13.28    1.59
   2  10   3   12.03    1.02
  -2 -10  -4    7.13    0.75
   2  10   4   10.12    1.39
   2  10   4    8.16    0.85
   2  10   4    9.16    0.84
   2  10   5    1.57    0.60
  -2 -10  -5    1.84    0.67
   2  10   5    1.63    0.71
   2  10   6    2.41    0.53
  -2 -10  -6    2.98    0.60
   2  10   6    1.97    0.62
  -2 -10  -7   17.59    0.92
   2  10   7   20.13    0.93
  -2 -10  -8   15.52    0.69
   2  10   8   14.71    0.69
  -2 -11   6    1.09    0.51
  -2 -11   6    0.82    0.48
  -2 -11   5    0.73    0.68
  -2 -11   3    5.29    0.96
  -2 -11   2    0.02    0.88
   2  11  -1    8.49    0.76
  -2 -11   1    7.24    0.95
   2  11   0    5.97    0.72
  -2 -11   0    5.05    0.82
   2  11   1    0.69    0.62
   2  11   2    8.40    0.76
   2  11   3   16.74    0.92
   2  11   4    3.51    0.63
   2  11   4    2.90    0.52
   2  11   5    8.24    0.55
   2  11   5    8.79    0.65
   2  11   6    6.10    0.53
  -2 -12   4    5.46    0.51
  -2 -12   3    3.80    0.57
  -2 -12   2    3.49    0.60
   2  12   1   53.03    1.90
   2  12   2   66.39    2.30
   2  12   3    3.22    0.32
   3 -11   3    0.90    0.39
  -3  10   4   14.00    0.67
   3 -10  -4   13.70    0.72
  -3  10   3   14.44    0.78
   3 -10  -3   14.55    0.86
  -3  10   2    0.78    0.55
   3 -10  -2    0.53    0.63
  -3  10   1    0.05    0.58
   3 -10  -1    0.25    0.61
   3 -10   0   -0.07    0.51
   3 -10   6    6.36    0.58
  -3   9   6    0.42    0.39
   3  -9  -6    0.10    0.43
  -3   9   5    0.49    0.53
   3  -9  -5   -0.78    0.38
  -3   9   4    0.72    0.65
   3  -9  -4    0.29    0.77
  -3   9   4    0.52    0.38
  -3   9   3   14.75    1.01
   3  -9  -3   15.10    1.13
  -3   9   3   12.74    0.76
  -3   9   2   29.00    1.47
   3  -9  -2   29.41    1.58
  -3   9   2   29.92    1.26
   3  -9  -1    9.03    1.05
  -3   9   1   10.15    0.96
   3  -9  -1   10.05    1.81
   3  -9  -1   10.85    1.93
  -3   9   0   10.11    0.96
   3  -9   0   11.83    1.84
   3  -9   0    9.84    2.02
   3  -9   0    9.94    1.02
   3  -9   1   42.39    2.93
  -3   9  -1   41.18    1.76
   3  -9   1   35.95    2.54
   3  -9   1   39.33    2.96
   3  -9   1   37.21    1.69
   3  -9   2   31.09    2.65
   3  -9   2   30.72    2.59
   3  -9   3   27.54    2.38
   3  -8  -7    0.91    0.44
   3  -8  -7    0.50    0.47
   3  -8  -6    4.91    0.74
   3  -8  -6    4.36    0.70
  -3   8   6    3.74    0.49
  -3   8   5    7.28    0.88
  -3   8   5    5.83    0.65
   3  -8  -5    5.98    0.84
  -3   8   4   40.06    1.68
   3  -8  -4   46.99    2.01
   3  -8  -4   37.97    1.84
   3  -8  -4   43.35    2.90
  -3   8   4   41.62    1.87
  -3   8   3  125.96    4.27
  -3   8   3  119.19    4.08
   3  -8  -2  113.92    5.36
  -3   8   2  116.39    4.17
  -3   8   2  113.20    4.00
   3  -8  -2  106.53    5.03
   3  -8  -1   61.39    3.80
  -3   8   1   62.56    2.50
   3  -8  -1   55.98    3.49
  -3   8   1   58.93    2.29
  -3   8   0   82.23    3.15
  -3   8   0   80.23    2.96
   3  -8   0   83.81    4.45
  -3   8  -1    4.15    0.87
   3  -8   1    4.87    1.90
   3  -8   1    5.00    1.88
   3  -8   1    5.55    2.01
  -3   8  -1    5.32    0.80
   3  -8   2   25.57    2.55
  -3   8  -2   30.51    1.49
  -3   8  -2   26.78    1.42
   3  -8   2   28.24    2.84
   3  -8   2   23.95    2.20
   3  -8   3  221.65    9.01
  -3   8  -3  221.41    7.64
   3  -8   3  226.68    9.08
   3  -8   3  231.32    9.17
  -3   8  -4   57.63    2.35
   3  -8   4   55.12    3.62
   3  -8   4   52.83    3.42
   3  -8   5   26.31    2.39
   3  -8   5   24.58    2.23
  -3   8  -5   21.65    1.35
   3  -8   5   23.25    2.23
   3  -8   6   55.53    3.25
   3  -8   8   25.58    1.12
  -3   7   8    1.71    0.36
  -3   7   8    1.14    0.51
  -3   7   7   19.60    0.99
   3  -7  -7   20.90    1.18
   3  -7  -7   22.10    1.11
  -3   7   6   31.49    1.44
   3  -7  -6   36.59    1.66
   3  -7  -6   33.98    1.65
   3  -7  -5   49.84    2.01
  -3   7   5   44.09    1.78
  -3   7   4   15.17    1.08
   3  -7  -4   18.88    1.32
  -3   7   4   16.74    1.04
   3  -7  -3    5.84    1.67
  -3   7   3    5.40    0.84
  -3   7   3    6.10    0.77
   3  -7  -3    6.75    1.01
   3  -7  -3    4.12    1.35
   3  -7  -2   69.13    4.11
  -3   7   2   68.77    2.60
   3  -7  -2   71.85    4.11
  -3   7   2   73.53    2.71
   3  -7  -2   59.78    2.69
  -3   7   2   72.10    2.80
   3  -7  -1    7.36    2.04
  -3   7   1    7.72    0.78
  -3   7   1    7.89    1.01
  -3   7   1    8.69    0.88
   3  -7  -1   10.34    2.01
   3  -7   0   12.45    2.22
  -3   7   0   12.78    1.00
  -3   7   0   12.02    1.06
  -3   7   0   13.15    0.86
  -3   7  -1   52.94    2.11
  -3   7  -1   57.60    2.31
   3  -7   1   56.46    3.56
  -3   7  -1   54.86    2.24
   3  -7   1   58.00    3.82
  -3   7  -2    4.22    0.81
  -3   7  -2    4.17    0.82
   3  -7   2    3.44    1.92
  -3   7  -3   21.42    1.31
   3  -7   3   22.54    2.45
  -3   7  -3   22.46    1.31
   3  -7   3   18.90    2.39
   3  -7   3   20.53    2.46
   3  -7   4    3.74    1.36
   3  -7   4    3.22    1.77
   3  -7   4    3.01    1.59
  -3   7  -4    3.13    0.83
   3  -7   4    2.54    1.68
   3  -7   5    6.12    1.96
  -3   7  -5    5.90    1.02
   3  -7   5    7.71    1.72
  -3   7  -6    0.33    0.92
   3  -7   6    1.26    1.42
   3  -7   6    2.46    1.66
   3  -7   7   34.17    2.76
   3  -7   7   39.55    2.66
  -3   7  -8    0.39    0.55
  -3   7  -9    0.01    0.33
  -3   6   9    7.92    0.50
  -3   6   9    7.19    0.62
  -3   6   8    8.91    0.74
   3  -6  -7    1.46    1.19
  -3   6   7    2.81    0.77
   3  -6  -7    2.82    0.92
   3  -6  -7    2.13    0.78
  -3   6   6    3.07    0.88
   3  -6  -6    3.20    1.05
   3  -6  -6    4.58    1.39
  -3   6   5   17.71    1.26
   3  -6  -5   21.20    1.41
   3  -6  -5   17.92    1.96
   3  -6  -4    3.49    1.00
   3  -6  -4    2.61    1.34
   3  -6  -4    3.22    1.36
   3  -6  -4    1.32    1.76
  -3   6   4    2.77    0.93
  -3   6   3   65.13    2.62
   3  -6  -3   65.19    3.34
   3  -6  -3   62.20    3.62
   3  -6  -3   65.64    2.71
   3  -6  -2  104.67    3.88
  -3   6   2   99.86    3.70
  -3   6   2  105.65    3.86
   3  -6  -2  117.54    5.17
   3  -6  -2  116.33    5.36
   3  -6  -1  105.51    3.98
  -3   6   1  118.84    4.03
   3  -6  -1  110.99    5.39
  -3   6   1  107.80    3.87
   3  -6  -1  112.43    5.35
   3  -6   0   85.07    4.42
   3  -6   0   82.74    4.50
  -3   6   0   84.13    3.18
  -3   6   0   89.15    3.17
  -3   6   0   83.52    3.56
  -3   6   0   82.71    3.03
  -3   6  -1   17.23    0.91
  -3   6  -1   17.06    1.12
   3  -6   1   17.66    2.25
   3  -6   1   15.37    2.03
  -3   6  -1   17.67    1.07
  -3   6  -2  179.96    6.21
   3  -6   2  196.14    7.66
   3  -6   2  177.97    7.21
  -3   6  -2  178.42    6.22
   3  -6   3   16.09    2.08
  -3   6  -3   16.50    1.12
   3  -6   3   15.08    2.04
  -3   6  -3   17.32    1.13
  -3   6  -4  188.50    6.66
   3  -6   4  199.93    7.83
   3  -6   4  187.25    7.75
   3  -6   4  200.00    7.91
   3  -6   5   50.76    3.07
   3  -6   5   46.82    3.13
  -3   6  -5   46.04    2.10
   3  -6   5   40.79    2.78
   3  -6   5   41.26    2.79
   3  -6   6    0.99    1.37
   3  -6   6   -0.10    1.34
  -3   6  -6   -0.90    0.90
   3  -6   6    2.32    1.58
   3  -6   7    7.71    1.99
   3  -6   7    7.68    1.73
  -3   6  -8    5.15    0.75
   3  -6   8    4.54    1.80
  -3   6  -9    9.75    0.81
  -3   6  -9    9.68    0.80
  -3   6 -10    9.38    0.73
  -3   6 -10   10.04    0.70
  -3   6 -11    0.47    0.38
  -3   5   9    1.46    0.56
   3  -5  -9    1.52    0.66
   3  -5  -8   15.00    1.09
   3  -5  -8   11.23    1.59
  -3   5   8   11.16    0.94
  -3   5   8   11.63    0.98
   3  -5  -7   36.48    2.71
  -3   5   7   40.91    1.89
  -3   5   7   39.96    1.80
   3  -5  -7   43.39    1.87
   3  -5  -6    1.07    1.02
  -3   5   6    1.48    0.75
   3  -5  -6    0.92    1.47
  -3   5   6    1.39    0.93
  -3   5   5   12.90    1.17
   3  -5  -5   12.86    1.24
   3  -5  -5   12.42    1.89
   3  -5  -5   13.01    1.93
  -3   5   5   13.64    1.02
   3  -5  -4    4.84    1.68
   3  -5  -4    3.15    1.34
  -3   5   4    4.20    0.89
   3  -5  -4    2.97    0.99
  -3   5   4    4.37    0.76
  -3   5   3   70.36    2.73
   3  -5  -3   77.91    3.80
   3  -5  -3   71.08    4.03
  -3   5   3   75.04    2.83
   3  -5  -2    0.56    1.63
   3  -5  -2   -0.33    1.61
   3  -5  -2    2.05    1.17
   3  -5  -2   -0.39    1.42
   3  -5  -2    0.97    0.93
  -3   5   2    0.07    1.08
  -3   5   2   -0.24    0.70
  -3   5   1   45.08    1.83
   3  -5  -1   45.87    3.10
   3  -5  -1   42.67    2.97
   3  -5  -1   47.50    2.91
  -3   5   1   47.65    2.61
   3  -5  -1   39.10    2.34
  -3   5   1   43.50    2.03
   3  -5  -1   42.17    2.28
  -3   5   0   10.14    1.52
   3  -5   0   11.50    1.82
  -3   5   0    9.64    1.01
   3  -5   0   10.30    1.86
  -3   5  -1   36.09    2.52
   3  -5   1   46.94    2.93
   3  -5   1   42.02    2.72
  -3   5  -1   44.11    2.15
   3  -5   1   44.22    2.80
   3  -5   2   92.76    4.36
  -3   5  -2   92.23    4.12
   3  -5   2   86.21    4.19
   3  -5   2   91.40    4.14
   3  -5   3   30.81    2.30
  -3   5  -3   27.65    2.00
  -3   5  -3   27.52    1.32
   3  -5   3   26.33    1.98
   3  -5   3   24.70    1.88
   3  -5   4    8.50    1.57
  -3   5  -4    9.72    1.34
   3  -5   4    8.19    1.69
   3  -5   4    7.75    1.58
  -3   5  -4    8.69    0.91
   3  -5   5   38.04    2.58
   3  -5   5   38.87    2.48
   3  -5   5   45.32    2.81
   3  -5   5   39.88    2.58
  -3   5  -5   36.48    2.24
  -3   5  -5   39.68    1.87
   3  -5   6    1.17    1.38
   3  -5   6    4.59    1.49
   3  -5   6    3.62    1.37
  -3   5  -6    2.97    0.98
   3  -5   7   57.15    3.55
   3  -5   7   49.90    3.11
  -3   5  -7   51.92    2.42
   3  -5   7   56.58    3.43
   3  -5   8   89.40    4.71
  -3   5  -9   21.28    1.21
  -3   5  -9   19.87    1.22
   3  -5   9   17.27    2.27
  -3   5 -10   27.77    1.39
  -3   5 -10   32.97    1.42
  -3   5 -11    5.92    0.64
  -3   5 -11    6.64    0.67
  -3   5 -12    4.20    0.41
   3  -4 -11    0.52    0.26
  -3   4  10   -0.03    0.51
  -3   4  10    0.31    0.49
   3  -4  -9    2.15    0.76
  -3   4   9    3.28    0.72
  -3   4   9    2.21    0.72
  -3   4   8    6.95    0.94
   3  -4  -8    3.77    0.93
   3  -4  -8    2.61    1.51
  -3   4   8    5.58    1.00
  -3   4   8    5.90    0.87
   3  -4  -7   10.13    1.18
  -3   4   7   10.12    0.98
  -3   4   7   10.03    1.12
  -3   4   6    6.39    0.88
   3  -4  -6    8.52    1.58
  -3   4   6    8.72    1.06
   3  -4  -5    1.05    0.89
  -3   4   5    1.15    0.84
   3  -4  -5   -1.20    1.52
  -3   4   5    0.10    0.70
   3  -4  -4   14.48    1.63
   3  -4  -4   16.61    1.96
   3  -4  -4   16.35    1.89
  -3   4   4   15.88    0.99
  -3   4   4   17.11    1.17
  -3   4   4   14.13    1.33
   3  -4  -4   20.31    2.14
  -3   4   3    0.29    0.70
   3  -4  -3    0.08    1.23
   3  -4  -3    1.97    1.60
   3  -4  -3    1.09    0.89
  -3   4   3    0.76    0.91
   3  -4  -3   -0.19    1.49
   3  -4  -3    0.82    1.21
  -3   4   2   59.44    2.59
   3  -4  -2   67.00    2.82
   3  -4  -2   59.07    3.08
   3  -4  -1   37.89    2.18
  -3   4   1   35.97    1.73
   3  -4  -1   39.98    2.63
  -3   4   1   38.75    2.28
   3  -4   0   78.93    3.43
  -3   4   0   85.01    3.24
  -3   4   0   83.11    3.17
  -3   4   0   86.23    3.73
   3  -4   0   83.81    4.00
  -3   4  -1   10.28    1.01
  -3   4  -1   11.11    1.42
  -3   4  -1   11.26    0.84
   3  -4   1    9.23    1.49
  -3   4  -2   86.27    3.94
   3  -4   2   94.22    4.11
   3  -4   2   94.02    4.01
   3  -4   2   97.21    4.14
  -3   4  -3  215.92    7.62
   3  -4   3  190.94    7.13
   3  -4   3  210.71    7.53
   3  -4   3  208.98    7.63
   3  -4   3  222.56    7.82
   3  -4   4   35.26    2.23
  -3   4  -4   37.21    2.10
  -3   4  -5   65.80    2.96
  -3   4  -5   69.48    2.65
   3  -4   5   67.86    3.26
   3  -4   5   65.34    3.31
   3  -4   5   61.46    3.12
  -3   4  -6   88.95    3.43
   3  -4   6   85.54    4.11
   3  -4   7  241.88    8.77
   3  -4   7  210.52    8.24
   3  -4   7  233.82    8.81
  -3   4  -7  204.03    7.59
  -3   4  -7  217.56    7.29
   3  -4   8  172.99    7.04
  -3   4  -8  156.45    5.43
  -3   4  -9   65.28    2.39
   3  -4   9   63.35    3.69
  -3   4 -10    1.83    0.79
   3  -4  10    2.63    1.67
  -3   4 -10    3.18    0.79
  -3   4 -11    2.18    0.69
  -3   4 -11    2.49    0.68
  -3   4 -12   11.30    0.73
  -3   3  11   -0.44    0.35
  -3   3  11    0.11    0.38
  -3   3  10    0.46    0.62
  -3   3  10   -1.18    0.60
   3  -3  -9    1.60    1.35
  -3   3   9    2.85    0.78
  -3   3   9    1.99    0.78
   3  -3  -9    2.44    0.77
  -3   3   8   10.98    1.02
  -3   3   8   10.52    1.10
   3  -3  -8   12.68    1.12
  -3   3   7  165.42    5.91
  -3   3   7  170.86    6.02
   3  -3  -7  175.18    6.04
   3  -3  -6  280.60   10.63
   3  -3  -6  294.84    9.87
  -3   3   6  291.11    9.87
  -3   3   5  119.82    2.30
   3  -3  -5  111.14    2.94
   3  -3  -5  104.84    2.89
   3  -3  -5  110.77    3.49
   3  -3  -5  117.03    3.71
   3  -3  -5  116.08    3.89
   3  -3  -4  101.29    4.46
  -3   3   4   93.79    3.99
   3  -3  -4  100.71    4.52
   3  -3  -4   99.70    4.49
  -3   3   3  152.01    5.64
   3  -3  -3  156.98    6.19
  -3   3   3  164.56    5.69
   3  -3  -3  150.87    5.66
   3  -3  -2  236.36    8.91
   3  -3  -2  248.74    8.65
  -3   3   2  247.78    8.59
  -3   3   2  256.86    8.77
  -3   3   1 1025.28   31.26
   3  -3  -1  925.69   31.09
   3  -3  -1  920.55   31.34
  -3   3   1  954.47   30.94
   3  -3  -1  936.16   31.20
  -3   3   1  929.99   30.74
  -3   3   0  739.01   24.54
   3  -3   0  729.35   24.26
   3  -3   0  743.34   24.59
  -3   3   0  721.37   24.19
   3  -3   0  753.29   24.38
  -3   3   0  742.84   24.13
   3  -3   1  185.21    6.31
   3  -3   1  191.62    6.44
   3  -3   1  189.35    6.76
   3  -3   1  183.02    6.15
  -3   3  -1  182.34    6.37
  -3   3  -1  166.84    6.66
   3  -3   2 1036.86   34.57
  -3   3  -2 1103.06   35.07
   3  -3   2 1083.41   35.02
   3  -3   2 1077.86   35.04
   3  -3   3  311.37   11.16
   3  -3   3  313.82   11.17
   3  -3   4   35.30    1.81
   3  -3   4   35.58    1.80
  -3   3  -4   35.43    1.93
  -3   3  -4   36.25    1.93
   3  -3   4   37.17    2.04
  -3   3  -5  119.32    4.74
   3  -3   5  125.14    4.85
  -3   3  -5  128.48    4.67
   3  -3   5  118.70    4.75
   3  -3   5  126.79    5.00
   3  -3   6  145.13    5.66
  -3   3  -6  144.58    5.10
  -3   3  -6  131.64    5.36
   3  -3   7   39.57    2.76
  -3   3  -7   35.16    1.90
  -3   3  -7   37.89    2.06
  -3   3  -7   38.64    1.58
   3  -3   7   38.65    2.75
   3  -3   8   16.74    2.25
  -3   3  -8   15.81    0.98
  -3   3  -9   21.34    1.31
  -3   3  -9   20.37    1.15
   3  -3   9   17.74    2.37
   3  -3  10   10.18    1.91
  -3   3 -10   13.72    0.89
  -3   3 -10   13.78    1.11
   3  -3  10   13.22    2.28
  -3   3 -10   13.16    1.07
  -3   3 -13    0.52    0.41
  -3   2  11   -0.47    0.49
  -3   2  11   -0.29    0.49
  -3   2  10    0.21    0.66
  -3   2  10    0.30    0.64
  -3   2   9   -0.65    0.92
   3  -2  -9    2.06    0.75
   3  -2  -9    1.80    1.45
  -3   2   9    2.52    0.81
  -3   2   8   45.94    2.19
   3  -2  -8   48.74    2.11
  -3   2   8   46.84    2.10
   3  -2  -8   49.48    3.14
   3  -2  -7  127.88    4.56
  -3   2   7  131.89    4.60
  -3   2   7  118.21    4.53
  -3   2   7  124.92    4.42
   3  -2  -6  111.37    4.73
  -3   2   6  117.88    4.25
   3  -2  -6  111.18    4.79
  -3   2   6  108.55    4.17
  -3   2   6  121.40    4.10
  -3   2   6  116.34    4.95
   3  -2  -5  173.56    6.41
  -3   2   5  169.42    6.00
  -3   2   5  167.32    6.59
   3  -2  -5  174.99    7.03
   3  -2  -5  185.60    6.80
   3  -2  -5  176.26    6.48
   3  -2  -4   88.91    3.68
   3  -2  -4   92.84    3.74
   3  -2  -4   97.70    4.11
   3  -2  -4   89.51    4.14
  -3   2   4   92.36    3.87
   3  -2  -3   24.75    1.41
   3  -2  -3   20.50    1.70
  -3   2   3   25.36    1.41
   3  -2  -3   20.34    1.71
  -3   2   2  248.67    8.21
   3  -2  -2  227.43    8.35
   3  -2  -2  232.00    8.38
  -3   2   2  231.95    8.13
   3  -2  -2  232.30    8.30
  -3   2   1  227.27    7.76
   3  -2  -1  219.56    7.75
   3  -2  -1  224.69    7.62
  -3   2   1  215.76    7.59
   3  -2  -1  210.89    7.68
  -3   2   1  229.26    7.79
   3  -2   0  712.72   23.45
   3  -2   0  707.87   23.24
  -3   2   0  693.49   23.22
   3  -2   0  708.08   23.41
   3  -2   0  724.89   23.26
  -3   2   0  706.31   23.41
  -3   2   0  702.38   23.43
  -3   2  -1 1014.97   32.04
   3  -2   1 1066.41   32.27
  -3   2  -1  946.28   32.23
   3  -2   1  991.13   31.82
   3  -2   1  948.04   31.72
   3  -2   1 1093.88   32.27
   3  -2   1  990.92   31.90
  -3   2  -1  932.81   32.20
  -3   2  -2  323.57   11.41
   3  -2   2  353.49   11.40
  -3   2  -2  325.07   11.19
  -3   2  -2  342.10   11.40
   3  -2   3   35.97    1.75
  -3   2  -3   37.17    1.81
  -3   2  -3   36.55    1.83
   3  -2   4  127.49    4.65
  -3   2  -4  124.05    4.62
  -3   2  -4  125.49    4.67
   3  -2   5   30.42    1.56
   3  -2   5   32.01    2.02
  -3   2  -5   31.56    1.78
   3  -2   5   31.92    1.63
  -3   2  -6   36.54    1.99
   3  -2   6   34.01    1.95
  -3   2  -7    0.65    0.75
  -3   2  -7    1.14    0.93
  -3   2  -7   -0.21    0.53
   3  -2   7    0.48    1.38
   3  -2   7    1.80    1.45
  -3   2  -8    4.03    0.84
  -3   2  -8    5.53    1.07
   3  -2   9    6.02    2.21
  -3   2  -9    5.39    0.80
   3  -2   9    3.61    1.82
  -3   2  -9    5.53    0.92
   3  -2   9    5.88    1.38
   3  -2   9    6.19    1.46
  -3   2 -10    1.40    0.68
   3  -2  10    0.12    2.10
  -3   2 -11    9.83    0.81
   3  -2  11    9.96    2.01
  -3   2 -11   11.01    1.02
  -3   2 -12    2.42    0.70
  -3   2 -12   -0.25    0.36
  -3   2 -13   14.64    0.78
  -3   1  11    3.68    0.61
  -3   1  10    2.20    0.69
  -3   1  10    2.64    0.87
   3  -1  -9   44.60    1.81
   3  -1  -9   45.22    2.89
  -3   1   9   41.98    1.94
  -3   1   9   40.95    2.73
  -3   1   9   44.83    2.07
  -3   1   8   63.57    2.49
  -3   1   8   66.36    3.50
   3  -1  -8   66.28    2.57
   3  -1  -8   68.83    3.70
  -3   1   8   69.59    2.74
  -3   1   8   59.69    2.60
  -3   1   7   62.03    3.47
   3  -1  -7   67.79    3.46
  -3   1   7   69.34    2.72
   3  -1  -7   66.13    2.68
  -3   1   7   68.60    2.78
  -3   1   7   70.66    2.64
   3  -1  -6   55.84    2.68
   3  -1  -6   56.39    3.28
  -3   1   6   60.57    3.03
  -3   1   6   58.84    2.37
   3  -1  -6   55.48    2.93
  -3   1   6   58.77    2.25
   3  -1  -6   51.31    2.68
   3  -1  -5   61.95    2.95
   3  -1  -5   62.29    2.74
  -3   1   5   57.93    2.88
   3  -1  -5   59.53    2.91
   3  -1  -4    4.12    1.03
  -3   1   4    2.93    0.97
   3  -1  -4    3.86    0.89
   3  -1  -4    2.89    1.12
   3  -1  -3   20.16    1.58
   3  -1  -3   21.48    1.31
  -3   1   3   18.62    1.30
   3  -1  -3   18.82    1.48
  -3   1   3   18.91    1.24
   3  -1  -3   20.38    1.45
   3  -1  -2  416.87   13.98
  -3   1   2  441.15   13.91
  -3   1   2  424.42   13.92
   3  -1  -2  402.16   13.92
   3  -1  -2  414.69   14.01
   3  -1  -2  410.76   14.04
  -3   1   2  401.27   13.84
   3  -1  -1   46.10    1.97
   3  -1  -1   40.52    1.99
   3  -1  -1   45.27    1.90
  -3   1   1   45.10    1.99
  -3   1   1   46.34    2.09
   3  -1  -1   44.17    2.01
   3  -1  -1   43.82    1.74
  -3   1   0  141.00    4.93
  -3   1   0  138.06    4.96
   3  -1   0  135.72    4.71
   3  -1   0  132.85    4.67
   3  -1   0  138.89    4.80
  -3   1  -1   76.37    2.89
   3  -1   1   79.46    2.81
  -3   1  -1   71.69    2.98
  -3   1  -1   73.01    2.94
  -3   1  -2   44.11    2.03
  -3   1  -2   43.64    1.95
   3  -1   2   43.88    1.63
  -3   1  -3    5.70    0.79
  -3   1  -3    7.07    0.89
   3  -1   3    5.33    0.58
  -3   1  -4    6.85    0.91
  -3   1  -4    6.16    0.88
   3  -1   4    7.26    0.87
  -3   1  -5   54.23    2.45
   3  -1   5   56.15    2.44
   3  -1   5   57.05    2.65
  -3   1  -6    3.70    0.89
   3  -1   6    4.47    1.07
   3  -1   6    3.77    1.20
   3  -1   6    2.90    1.06
  -3   1  -7    4.97    1.06
   3  -1   7    3.35    1.29
   3  -1   7    6.46    1.19
   3  -1   7    4.82    1.43
   3  -1   8   11.02    2.02
   3  -1   8    7.12    1.64
  -3   1  -8    8.88    0.88
  -3   1  -8   10.18    1.25
   3  -1   8    9.76    1.40
   3  -1   8    8.91    1.51
  -3   1  -8    9.34    0.83
   3  -1   9   11.36    1.73
   3  -1   9   15.23    1.76
  -3   1  -9   16.37    1.17
  -3   1  -9   12.98    1.02
   3  -1   9   15.29    2.55
   3  -1   9   13.61    1.90
   3  -1   9   14.59    1.61
  -3   1 -10    0.77    0.86
  -3   1 -10    0.31    0.85
  -3   1 -10    0.73    0.70
   3  -1  10   -0.12    1.95
   3  -1  10    2.66    1.20
  -3   1 -11    1.56    0.69
   3  -1  11    3.53    1.73
   3  -1  11    1.82    1.36
  -3   1 -11    0.82    0.81
  -3   1 -11   -0.08    0.83
  -3   1 -12    8.38    0.86
  -3   1 -12    7.94    0.69
  -3   1 -13    9.04    0.63
  -3   1 -13    3.83    0.37
  -3   0  12    1.42    0.37
  -3   0  11    0.41    0.70
  -3   0  10   -0.64    0.90
  -3   0  10    0.75    1.19
  -3   0  10    0.74    0.65
  -3   0   9    1.41    1.36
  -3   0   9    2.33    0.99
  -3   0   9    1.53    0.70
  -3   0   9    2.32    0.79
   3   0  -9    3.68    1.38
  -3   0   8    4.23    1.47
  -3   0   8    5.83    0.81
   3   0  -8    5.84    1.45
   3   0  -8    4.44    0.71
  -3   0   8    4.90    1.03
  -3   0   7   18.37    1.96
   3   0  -7   24.31    1.25
  -3   0   7   23.00    1.43
   3   0  -7   20.09    1.93
  -3   0   7   23.09    1.22
   3   0  -6    1.93    1.31
   3   0  -6    2.89    1.27
   3   0  -6    1.57    0.85
  -3   0   6    2.40    0.80
  -3   0   6    1.97    1.22
   3   0  -5    1.20    0.84
  -3   0   5    1.88    1.05
   3   0  -5    1.24    0.78
   3   0  -5    2.32    1.14
   3   0  -5    0.30    1.19
   3   0  -4  101.21    3.84
  -3   0   4   94.86    3.56
  -3   0   4  103.80    3.95
   3   0  -4   95.30    4.14
   3   0  -3   87.38    3.42
   3   0  -3   93.14    3.43
  -3   0   3   91.59    3.33
  -3   0   3   84.44    3.03
   3   0  -3   97.08    3.67
  -3   0   3   84.46    3.42
  -3   0   2    2.03    0.76
   3   0  -2    2.87    0.74
  -3   0   2    2.38    0.37
   3   0  -2    2.18    0.73
   3   0  -2    2.60    0.67
   3   0  -2    3.30    0.72
  -3   0   2    3.01    0.66
   3   0  -1   37.51    1.57
   3   0  -1   37.66    1.60
  -3   0   1   34.19    1.63
  -3   0   1   38.00    1.71
  -3   0   0    1.42    0.62
   3   0   0    2.19    0.56
   3   0   0    2.03    0.58
  -3   0   0    2.31    0.61
   3   0   0    1.54    0.53
  -3   0   0    1.56    0.75
  -3   0  -1  615.16   21.24
  -3   0  -1  647.91   21.18
  -3   0  -1  661.94   21.18
   3   0   1  655.00   21.11
  -3   0  -2  222.83    7.66
  -3   0  -2  221.98    7.59
  -3   0  -2  222.27    7.58
   3   0   2  227.40    7.45
   3   0   3  150.22    5.03
  -3   0  -3  148.91    5.28
   3   0   4  158.61    5.48
  -3   0  -4  179.47    5.79
  -3   0  -4  171.85    5.84
  -3   0  -5  479.35   15.89
   3   0   5  555.42   15.92
   3   0   5  524.90   16.11
  -3   0  -5  490.70   15.70
   3   0   5  451.11   15.40
   3   0   6   94.49    4.13
  -3   0  -6   99.04    3.93
   3   0   6   97.36    3.99
   3   0   6  105.55    3.95
   3   0   7   13.84    1.41
   3   0   7   13.80    1.32
   3   0   7   12.89    1.87
  -3   0  -7   15.07    1.34
   3   0   7   14.14    1.32
   3   0   8   90.62    3.91
  -3   0  -8   96.89    3.35
   3   0   8   87.55    4.09
  -3   0  -8   87.27    3.78
   3   0   8   92.72    4.56
   3   0   8   85.25    4.06
  -3   0  -8   85.20    3.27
  -3   0  -9   21.25    1.24
  -3   0  -9   21.66    1.29
   3   0   9   18.73    1.77
  -3   0  -9   23.30    1.30
   3   0   9   23.55    1.98
   3   0   9   20.77    1.99
  -3   0  -9   18.47    1.59
   3   0   9   20.39    2.44
   3   0  10   15.12    1.95
  -3   0 -10   12.79    1.14
   3   0  10   12.51    1.52
  -3   0 -10   14.29    1.08
  -3   0 -10   16.20    1.18
   3   0  10   16.83    2.33
  -3   0 -11   12.89    1.11
  -3   0 -11   13.85    1.01
   3   0  11   12.35    1.69
   3   0  11   12.85    1.97
  -3   0 -12    1.13    0.70
  -3   0 -12    2.32    0.63
  -3   0 -13    0.85    0.53
  -3   0 -13    1.03    0.44
  -3  -1  12    0.75    0.38
  -3  -1  11   -0.06    0.71
  -3  -1  10    6.44    0.67
  -3  -1  10    8.03    1.02
  -3  -1  10    5.29    1.32
  -3  -1   9    0.36    1.31
  -3  -1   9    0.41    0.71
   3   1  -9    0.38    1.09
  -3  -1   9    0.25    0.95
   3   1  -8    0.49    1.43
  -3  -1   8    0.73    1.42
  -3  -1   8    0.40    0.74
  -3  -1   8    0.64    0.93
   3   1  -8    0.17    1.26
  -3  -1   7   22.79    1.33
   3   1  -7   22.47    2.10
  -3  -1   7   19.59    1.99
   3   1  -6   14.24    1.29
  -3  -1   6   13.91    1.00
   3   1  -6   11.68    1.52
   3   1  -6   15.94    1.70
  -3  -1   6   13.82    1.56
   3   1  -5   15.30    1.33
  -3  -1   5   17.17    1.48
   3   1  -5   17.81    1.59
   3   1  -5   19.36    1.69
  -3  -1   4  104.58    3.85
   3   1  -4  115.89    4.16
   3   1  -4  109.82    4.42
   3   1  -4  104.94    4.30
   3   1  -3   11.51    0.85
   3   1  -3   10.66    1.15
   3   1  -3   11.91    0.79
   3   1  -3   13.58    1.18
  -3  -1   3   11.48    0.93
   3   1  -2   25.17    1.21
   3   1  -2   26.09    1.14
   3   1  -2   28.63    1.43
  -3  -1   2   27.56    1.21
   3   1  -2   27.99    1.43
  -3  -1   1   27.35    1.14
   3   1  -1   25.44    1.31
   3   1  -1   27.50    1.32
  -3  -1   1   28.15    1.34
   3   1  -1   27.47    1.33
  -3  -1   0    6.84    0.66
  -3  -1   0    5.70    0.77
   3   1   0    7.44    0.67
  -3  -1   0    8.55    0.68
  -3  -1   0    7.73    0.65
   3   1   0    7.93    0.70
   3   1   0    7.03    0.59
   3   1   1   84.80    2.85
  -3  -1  -1   84.44    2.95
  -3  -1  -1   81.21    2.85
   3   1   1   76.84    2.93
   3   1   1   78.13    2.87
   3   1   1   79.24    2.88
  -3  -1  -1   83.93    2.93
  -3  -1  -2  652.83   21.51
  -3  -1  -2  668.32   21.46
   3   1   2  648.03   21.30
  -3  -1  -2  679.34   21.45
   3   1   2  638.41   21.47
  -3  -1  -3  388.77   12.37
   3   1   3  356.15   12.40
   3   1   3  370.52   12.02
  -3  -1  -4  515.21   16.64
   3   1   4  490.84   16.71
   3   1   4  504.24   16.85
   3   1   5   40.48    2.08
  -3  -1  -5   39.30    1.63
  -3  -1  -5   36.88    1.90
   3   1   5   36.13    1.76
   3   1   5   37.32    1.87
   3   1   5   40.25    1.78
  -3  -1  -6  180.72    6.70
   3   1   6  181.97    6.65
   3   1   6  188.60    6.88
   3   1   6  196.55    7.08
  -3  -1  -7  165.25    6.18
   3   1   7  160.61    6.36
   3   1   7  162.40    6.15
   3   1   7  167.03    6.69
   3   1   7  170.52    6.16
  -3  -1  -8   41.23    1.76
   3   1   8   38.18    2.41
   3   1   8   38.92    2.88
   3   1   8   42.36    2.34
   3   1   8   40.77    2.46
   3   1   8   36.72    2.56
  -3  -1  -8   39.41    2.21
  -3  -1  -8   34.93    1.70
   3   1   9   40.04    2.53
  -3  -1  -9   37.76    2.23
  -3  -1  -9   40.68    1.80
   3   1   9   40.89    2.54
  -3  -1  -9   35.64    1.77
   3   1   9   42.34    2.42
   3   1   9   39.04    2.88
   3   1  10   23.69    2.34
  -3  -1 -10   18.84    1.66
   3   1  10   19.14    1.73
   3   1  10   24.23    2.16
  -3  -1 -10   25.44    1.39
  -3  -1 -11    2.71    0.82
   3   1  11    3.35    1.43
   3   1  11    3.56    1.62
  -3  -1 -12   59.09    2.28
   3   1  12   54.76    2.14
  -3  -1 -13   11.60    0.65
  -3  -1 -13    7.32    0.61
  -3  -2  11   -0.08    0.73
  -3  -2  10   -0.84    1.23
  -3  -2  10   -0.58    0.91
  -3  -2  10    1.11    0.61
  -3  -2   9   10.63    1.70
  -3  -2   9   10.46    1.22
  -3  -2   9   13.25    1.02
   3   2  -8   -0.07    1.03
   3   2  -8    2.09    1.41
  -3  -2   8    1.39    1.38
  -3  -2   8    1.22    0.87
   3   2  -7   17.93    2.01
  -3  -2   7   15.81    1.17
  -3  -2   7   13.97    1.72
  -3  -2   6  212.73    8.04
   3   2  -6  227.58    8.30
   3   2  -6  210.37    7.88
  -3  -2   6  218.11    7.42
   3   2  -6  222.14    8.10
   3   2  -5  126.80    5.16
   3   2  -5  129.66    4.84
  -3  -2   5  126.69    4.91
   3   2  -5  116.81    4.95
   3   2  -4  310.74   10.94
  -3  -2   4  298.66   10.78
   3   2  -4  313.73   10.90
   3   2  -4  336.90   10.86
  -3  -2   3 1086.66   35.45
  -3  -2   3 1062.63   35.54
   3   2  -3 1072.72   35.36
   3   2  -3 1083.86   35.32
   3   2  -3 1109.08   35.69
   3   2  -3 1138.58   35.68
  -3  -2   3 1099.20   35.58
  -3  -2   2  982.42   31.91
   3   2  -2  972.61   32.01
  -3  -2   2  975.13   31.99
   3   2  -2 1007.30   32.09
  -3  -2   2  980.16   32.01
   3   2  -2  973.51   32.10
  -3  -2   1   10.38    0.79
   3   2  -1    8.06    0.77
   3   2  -1    8.58    0.83
   3   2  -1    8.36    0.80
  -3  -2   1    8.60    0.83
  -3  -2   0    8.10    0.58
  -3  -2   0    9.44    1.01
   3   2   0    9.23    0.74
   3   2   0    7.64    0.74
   3   2   0    8.16    0.69
  -3  -2   0    6.74    0.80
  -3  -2   0    7.85    0.65
   3   2   1   31.14    1.32
  -3  -2  -1   34.77    1.38
  -3  -2  -1   33.62    1.39
   3   2   1   31.41    1.40
  -3  -2  -1   34.94    1.57
   3   2   1   32.21    1.45
   3   2   1   34.83    1.35
  -3  -2  -2  462.04   14.48
   3   2   2  437.63   14.48
  -3  -2  -2  423.04   14.27
   3   2   2  443.12   14.43
   3   2   2  449.40   14.50
  -3  -2  -2  433.84   14.54
   3   2   2  441.73   14.52
   3   2   2  441.02   14.28
   3   2   3 2385.33   84.83
   3   2   3 2657.49   84.92
  -3  -2  -3 2686.44   84.85
   3   2   3 2602.56   84.70
   3   2   3 2701.58   84.94
   3   2   3 2771.47   84.93
   3   2   4  560.74   18.52
   3   2   4  546.15   18.51
   3   2   4  536.59   18.49
  -3  -2  -4  583.38   18.30
   3   2   4  527.78   18.49
   3   2   4  560.18   18.25
   3   2   5  277.40    9.69
   3   2   5  286.69    9.95
   3   2   5  285.18    9.93
   3   2   5  271.30   10.01
   3   2   5  290.92    9.99
  -3  -2  -5  301.36   10.02
   3   2   6    6.56    1.37
  -3  -2  -6    6.16    1.26
   3   2   6    5.36    0.89
   3   2   6    7.58    1.34
   3   2   7   63.57    3.35
  -3  -2  -7   65.41    3.00
  -3  -2  -7   68.84    3.30
   3   2   7   61.31    2.88
  -3  -2  -7   61.61    2.36
   3   2   7   64.95    3.14
   3   2   7   65.13    3.25
  -3  -2  -8   13.31    0.98
   3   2   8   11.04    1.69
   3   2   8   11.00    1.41
  -3  -2  -8    9.15    0.93
  -3  -2  -8   10.83    1.36
   3   2   8   12.54    1.61
   3   2   8   11.44    1.80
   3   2   8   10.89    1.52
  -3  -2  -8   11.11    0.80
   3   2   9    2.52    1.58
   3   2   9    2.88    1.17
  -3  -2  -9    3.10    0.75
  -3  -2  -9    2.58    0.79
  -3  -2  -9    2.25    1.19
  -3  -2 -10    0.29    0.76
   3   2  10   -0.38    1.53
  -3  -2 -10    0.65    0.82
  -3  -2 -10    1.07    0.98
  -3  -2 -11    6.87    0.89
  -3  -2 -11    9.02    0.91
   3   2  11    7.47    1.50
   3   2  11    6.63    1.39
  -3  -2 -12    1.05    0.62
  -3  -2 -12    0.43    0.62
   3   2  12    0.83    0.50
   3   2  13    1.39    0.60
  -3  -3  12    3.52    0.45
   3   3 -11   10.74    0.62
  -3  -3  11   12.22    0.94
  -3  -3  10   15.28    0.97
  -3  -3  10   16.51    1.21
  -3  -3  10   15.49    1.69
  -3  -3   9   30.37    2.49
  -3  -3   9   34.49    1.74
  -3  -3   8   15.63    1.21
   3   3  -8   14.29    1.95
  -3  -3   8   14.33    1.91
  -3  -3   7  126.66    5.38
  -3  -3   7  131.62    4.75
   3   3  -7  139.14    5.74
   3   3  -6   37.16    2.02
  -3  -3   6   37.03    2.26
   3   3  -6   36.87    2.50
   3   3  -6   33.35    1.52
  -3  -3   6   33.67    1.65
  -3  -3   6   33.19    2.13
   3   3  -5   71.14    3.41
  -3  -3   5   69.15    3.24
   3   3  -5   71.32    3.11
  -3  -3   5   71.19    3.18
   3   3  -4  449.11   15.31
  -3  -3   4  442.04   14.97
  -3  -3   4  470.21   15.36
  -3  -3   4  455.94   15.24
   3   3  -4  450.92   15.23
  -3  -3   4  447.63   15.67
   3   3  -3  316.11   10.45
  -3  -3   3  316.33   10.44
   3   3  -3  309.55   10.39
  -3  -3   3  318.79   10.81
   3   3  -3  311.52   10.40
  -3  -3   3  291.92   10.23
  -3  -3   3  292.47   10.28
   3   3  -3  310.29   10.33
   3   3  -3  294.44   10.17
  -3  -3   3  290.63   10.67
   3   3  -2  502.13   15.96
  -3  -3   2  492.83   16.30
  -3  -3   2  496.91   15.95
   3   3  -2  469.27   15.94
  -3  -3   2  456.06   15.71
  -3  -3   2  492.02   15.88
   3   3  -2  489.07   15.78
  -3  -3   2  440.77   16.10
  -3  -3   1  204.28    6.62
  -3  -3   1  206.36    6.79
   3   3  -1  200.22    6.78
  -3  -3   1  200.48    6.90
   3   3  -1  204.53    6.80
  -3  -3   1  185.98    7.05
  -3  -3   1  207.51    6.78
   3   3  -1  199.81    6.78
  -3  -3   1  185.24    6.40
  -3  -3   0   60.22    2.23
   3   3   0   61.48    2.43
  -3  -3   0   60.37    2.72
  -3  -3   0   65.64    2.30
   3   3   0   64.01    2.48
   3   3   0   63.95    2.44
   3   3   0   65.57    2.46
  -3  -3   0   61.86    2.53
   3   3   1    9.01    0.81
  -3  -3  -1   10.34    0.73
   3   3   1   10.99    0.84
   3   3   1   10.05    0.79
  -3  -3  -1   12.13    0.64
  -3  -3  -1   10.03    1.04
  -3  -3  -2  106.41    3.47
   3   3   2   99.56    3.50
   3   3   2  100.23    3.68
   3   3   2   96.76    3.70
  -3  -3  -2   98.09    3.74
  -3  -3  -2   97.21    3.69
  -3  -3  -3  354.57   11.85
   3   3   3  347.14   11.91
   3   3   3  358.90   11.94
  -3  -3  -4    7.75    1.10
   3   3   4    9.11    1.09
   3   3   4    8.36    0.99
  -3  -3  -4    8.17    0.84
   3   3   5    1.43    0.91
  -3  -3  -5    2.38    0.59
  -3  -3  -5    3.19    1.08
   3   3   5    2.29    0.96
   3   3   5    3.16    1.07
   3   3   6    4.29    1.24
  -3  -3  -6    3.53    0.65
   3   3   6    3.30    1.22
  -3  -3  -7    1.12    0.63
  -3  -3  -7    3.64    1.35
   3   3   7    0.77    1.30
   3   3   7    0.39    1.35
   3   3   8    2.60    1.46
  -3  -3  -8    2.72    0.72
  -3  -3  -8    4.27    1.46
  -3  -3  -8    3.27    1.29
  -3  -3  -8    1.93    0.77
   3   3   8    1.53    1.47
  -3  -3  -9    3.98    0.86
  -3  -3  -9    5.44    1.24
  -3  -3  -9    3.32    0.72
   3   3   9    6.28    1.50
   3   3  10    1.95    1.35
   3   3  10    3.90    0.76
  -3  -3 -10    3.75    0.85
   3   3  10    1.73    1.46
  -3  -3 -10    4.18    0.84
  -3  -3 -10    4.28    0.62
  -3  -3 -11    0.69    0.71
   3   3  11    1.23    1.10
  -3  -3 -11    0.36    0.68
   3   3  11    0.79    0.64
   3   3  12    0.49    0.74
   3   3  12    0.92    0.49
  -3  -3 -12    1.14    0.60
   3   3  13   19.86    1.01
  -3  -3 -13   25.45    0.98
  -3  -4  11   17.23    1.00
  -3  -4  10   20.18    1.71
   3   4 -10   18.41    0.95
  -3  -4  10   17.62    1.03
  -3  -4   9   39.20    2.71
  -3  -4   9   43.63    1.96
  -3  -4   8    7.23    1.06
   3   4  -8    6.39    1.57
  -3  -4   7    2.32    1.14
  -3  -4   7    2.44    0.79
   3   4  -7    1.88    1.42
  -3  -4   7    0.67    0.93
   3   4  -7    1.01    0.73
  -3  -4   6   69.17    3.25
   3   4  -6   66.93    2.63
  -3  -4   6   66.79    2.75
  -3  -4   6   71.34    2.69
   3   4  -6   71.18    3.50
  -3  -4   5  177.31    6.57
  -3  -4   5  173.36    6.76
   3   4  -5  176.99    6.82
  -3  -4   5  185.26    7.12
  -3  -4   5  168.13    7.10
  -3  -4   4  238.57    8.76
  -3  -4   4  249.51    8.91
  -3  -4   4  235.57    8.47
  -3  -4   4  235.17    8.28
   3   4  -4  232.54    8.24
  -3  -4   4  226.98    8.08
  -3  -4   3  999.56   32.68
   3   4  -3  984.22   32.23
   3   4  -3  958.82   32.13
  -3  -4   3 1014.15   32.45
  -3  -4   3  984.84   32.20
   3   4  -3 1006.39   32.40
  -3  -4   3  947.36   32.77
  -3  -4   3  980.24   32.21
   3   4  -3  984.17   32.22
   3   4  -2  183.26    6.36
  -3  -4   2  176.94    6.66
  -3  -4   2  183.72    6.52
  -3  -4   2  175.40    6.43
   3   4  -2  186.24    6.50
   3   4  -2  179.88    6.46
  -3  -4   1   -0.04    0.91
  -3  -4   1    1.06    0.40
   3   4  -1    1.42    0.70
  -3  -4   1    1.16    0.81
   3   4  -1    0.74    0.71
  -3  -4   1    0.89    1.13
   3   4  -1    0.75    0.71
   3   4   0  152.53    5.53
  -3  -4   0  158.07    5.30
   3   4   0  156.49    5.49
  -3  -4   0  158.57    5.51
  -3  -4   0  160.93    5.68
   3   4   0  162.50    5.61
  -3  -4   0  154.17    5.24
   3   4   0  160.98    5.55
  -3  -4   0  163.77    5.93
   3   4   1   29.36    1.50
  -3  -4  -1   27.28    1.73
   3   4   1   27.28    1.30
  -3  -4  -2   83.50    3.08
  -3  -4  -2   84.52    3.38
   3   4   2   88.51    3.37
  -3  -4  -2   90.22    3.42
   3   4   2   82.42    3.33
   3   4   3  155.83    5.68
  -3  -4  -3  165.17    5.63
  -3  -4  -3  152.34    5.19
   3   4   3  149.50    5.26
  -3  -4  -3  158.51    5.49
  -3  -4  -3  162.67    5.99
   3   4   3  157.94    5.67
  -3  -4  -4  379.88   12.54
   3   4   4  342.30   12.23
   3   4   4  376.71   12.30
  -3  -4  -4  354.67   12.32
  -3  -4  -4  340.88   12.01
   3   4   5   44.91    2.42
  -3  -4  -5   39.58    1.70
  -3  -4  -5   45.39    2.46
  -3  -4  -5   44.68    1.94
  -3  -4  -6    0.35    0.67
   3   4   6   -0.30    1.18
  -3  -4  -6    1.34    1.16
  -3  -4  -7    1.18    1.45
   3   4   7    2.16    1.40
  -3  -4  -7    1.46    0.68
   3   4   7    2.62    1.36
  -3  -4  -7    1.64    0.75
   3   4   7    1.26    0.65
  -3  -4  -8   56.18    2.22
   3   4   8   54.49    2.21
  -3  -4  -8   49.04    2.19
   3   4   8   57.46    3.08
   3   4   8   55.72    3.28
   3   4   9   34.19    1.58
  -3  -4  -9   32.13    1.54
  -3  -4  -9   28.59    1.54
  -3  -4  -9   34.14    2.24
   3   4   9   35.36    2.37
  -3  -4 -10   30.48    1.44
   3   4  10   30.48    2.12
  -3  -4 -10   28.99    1.36
   3   4  10   27.59    1.44
  -3  -4 -10   27.82    1.41
   3   4  10   26.60    2.28
   3   4  11   20.11    1.09
  -3  -4 -11   19.18    1.08
   3   4  11   21.89    1.30
   3   4  12    7.50    0.57
  -3  -4 -12    7.59    0.66
   3   4  12    8.75    0.82
   3   4  13    3.58    0.40
  -3  -4 -13    3.96    0.38
   3   5 -10    1.70    0.54
  -3  -5  10    1.72    0.67
  -3  -5   9    2.40    1.29
  -3  -5   9    2.53    0.89
   3   5  -8    2.43    1.24
  -3  -5   8    1.14    1.02
  -3  -5   7    5.49    1.10
   3   5  -7    6.74    0.90
   3   5  -7    6.81    1.46
  -3  -5   7    5.21    0.90
   3   5  -6   52.22    2.86
   3   5  -6   46.56    2.03
  -3  -5   6   47.53    3.29
  -3  -5   6   47.31    2.10
  -3  -5   5    7.80    1.89
   3   5  -5    6.77    1.39
  -3  -5   5    8.95    0.96
  -3  -5   5    6.97    1.80
   3   5  -5    6.94    0.81
  -3  -5   4   20.00    1.32
  -3  -5   4   19.07    2.05
  -3  -5   4   16.90    2.07
   3   5  -4   18.89    1.62
  -3  -5   4   17.85    1.70
  -3  -5   3    3.53    1.20
  -3  -5   3    2.73    0.87
   3   5  -3    3.49    0.93
  -3  -5   3    4.64    1.42
   3   5  -3    2.89    1.00
  -3  -5   3    1.76    1.40
   3   5  -2   17.52    0.99
   3   5  -2   17.34    1.41
   3   5  -2   15.86    1.31
  -3  -5   2   20.45    1.63
  -3  -5   2   20.94    1.41
   3   5  -1   60.41    2.59
   3   5  -1   63.44    2.71
  -3  -5   1   60.59    3.10
  -3  -5   1   59.67    2.73
   3   5  -1   62.47    2.56
  -3  -5   0    7.59    1.33
   3   5   0    7.17    0.81
  -3  -5   0    6.82    0.81
   3   5   0    6.34    0.82
   3   5   1   12.99    1.16
   3   5   1   14.52    1.20
  -3  -5  -1   15.87    1.58
  -3  -5  -1   14.14    1.48
   3   5   1   13.48    0.98
   3   5   1   13.49    0.86
   3   5   2    3.49    0.85
  -3  -5  -2    2.96    1.03
   3   5   2    4.08    0.58
   3   5   2    3.38    0.94
   3   5   3   59.53    2.70
   3   5   3   58.56    2.83
  -3  -5  -3   66.70    3.26
   3   5   3   64.48    2.83
  -3  -5  -3   61.04    2.73
  -3  -5  -3   67.42    2.82
  -3  -5  -4   19.73    1.42
   3   5   4   17.90    1.53
  -3  -5  -4   19.86    1.93
  -3  -5  -4   16.48    0.98
   3   5   4   17.74    1.52
  -3  -5  -5   52.70    2.33
   3   5   5   52.45    2.80
  -3  -5  -5   51.78    2.77
  -3  -5  -5   58.91    3.00
   3   5   5   49.87    2.66
  -3  -5  -5   43.91    2.00
   3   5   6   18.28    1.77
   3   5   6   18.08    1.04
   3   5   6   17.63    1.82
   3   5   6   16.35    1.04
  -3  -5  -6   15.72    1.85
   3   5   7  103.42    4.46
   3   5   7   94.74    3.53
   3   5   7  101.50    4.63
  -3  -5  -7   95.32    3.59
   3   5   7   95.54    3.60
  -3  -5  -7  103.90    4.69
  -3  -5  -8   34.10    1.68
   3   5   8   33.81    2.45
   3   5   8   38.64    2.73
   3   5   8   37.09    1.70
   3   5   8   34.48    1.76
  -3  -5  -9    2.89    0.73
  -3  -5  -9    4.50    0.85
  -3  -5  -9    4.30    1.29
   3   5   9    4.21    0.96
   3   5   9    3.50    1.39
   3   5   9    3.15    0.79
   3   5  10   19.43    1.91
   3   5  10   18.90    1.12
  -3  -5 -10   17.58    1.07
   3   5  10   17.07    1.66
  -3  -5 -10   17.96    1.06
   3   5  10   17.77    1.26
   3   5  11    3.38    0.60
  -3  -5 -11    3.69    0.61
   3   5  11    1.75    0.74
   3   5  12    1.24    0.54
  -3  -5 -12    1.70    0.42
  -3  -6  11    0.49    0.38
   3   6 -11    0.71    0.30
   3   6 -10    0.38    0.47
  -3  -6  10    0.14    0.57
  -3  -6  10    0.58    0.68
  -3  -6   9   -0.59    1.11
  -3  -6   9   -0.47    0.83
  -3  -6   8   16.20    1.26
  -3  -6   7    2.67    0.89
   3   6  -7    3.18    1.21
   3   6  -7    2.11    0.80
  -3  -6   7    3.63    1.07
   3   6  -6   38.51    2.38
  -3  -6   6   33.58    2.96
   3   6  -6   37.84    1.74
  -3  -6   6   37.31    1.87
  -3  -6   5    4.44    1.00
  -3  -6   5    6.22    1.97
   3   6  -5    8.16    1.34
  -3  -6   5    4.70    1.94
   3   6  -5    4.74    0.85
   3   6  -4   11.25    1.39
  -3  -6   4   10.12    1.92
   3   6  -4   13.85    1.39
   3   6  -4   14.39    0.88
  -3  -6   4   11.97    2.15
  -3  -6   4   11.66    1.22
  -3  -6   4   12.64    1.15
  -3  -6   3   30.32    2.61
  -3  -6   3   31.91    2.32
   3   6  -3   34.16    2.02
  -3  -6   3   35.99    2.00
   3   6  -3   30.93    2.35
  -3  -6   2   94.47    4.13
   3   6  -2   96.29    3.95
   3   6  -2   85.91    4.42
  -3  -6   2  101.97    4.02
  -3  -6   1   22.05    1.59
   3   6  -1   22.62    1.57
  -3  -6   1   26.52    2.13
   3   6  -1   22.18    1.42
   3   6   0   42.32    1.92
   3   6   0   43.83    2.01
  -3  -6   0   43.02    2.68
   3   6   0   44.55    2.20
  -3  -6  -1  142.15    5.76
   3   6   1  136.20    5.36
   3   6   1  143.88    5.11
   3   6   1  141.65    5.16
   3   6   2   47.13    2.08
   3   6   2   50.42    2.42
  -3  -6  -2   47.61    2.62
   3   6   2   48.85    2.50
  -3  -6  -3   47.87    2.41
   3   6   3   48.71    2.52
  -3  -6  -3   43.51    1.82
   3   6   3   44.12    2.27
  -3  -6  -4   19.26    1.18
  -3  -6  -4   24.26    1.63
   3   6   4   22.34    1.86
  -3  -6  -4   24.16    2.17
   3   6   4   21.57    1.58
   3   6   4   20.40    1.99
  -3  -6  -5   22.00    1.33
  -3  -6  -5   27.77    2.38
   3   6   5   25.31    2.04
  -3  -6  -5   26.97    1.41
  -3  -6  -5   23.04    1.59
   3   6   5   22.63    1.64
  -3  -6  -6   82.90    3.27
   3   6   6   90.05    3.23
   3   6   6   85.75    3.21
   3   6   6   86.82    4.23
   3   6   6   84.36    4.04
   3   6   6   83.32    3.72
   3   6   7   60.67    2.34
   3   6   7   59.35    3.37
   3   6   7   54.18    2.36
   3   6   7   56.61    3.18
   3   6   7   55.05    2.80
  -3  -6  -8   53.83    2.21
   3   6   8   52.55    2.20
   3   6   8   48.36    3.17
   3   6   8   50.33    2.56
   3   6   8   52.92    3.01
  -3  -6  -8   51.85    2.02
   3   6   8   49.51    2.22
   3   6   9    4.98    1.32
   3   6   9    4.54    0.83
  -3  -6  -9    4.16    0.87
  -3  -6  -9    5.45    0.69
   3   6   9    4.40    0.92
  -3  -6 -10    1.72    0.66
   3   6  10    1.67    0.77
  -3  -6 -10    2.09    0.56
  -3  -6 -11    2.33    0.50
   3   6  11    1.03    0.62
  -3  -6 -11    1.67    0.44
  -3  -7  10    1.02    0.49
   3   7 -10    0.68    0.38
  -3  -7   9    4.65    0.80
  -3  -7   8   16.60    1.23
  -3  -7   7   24.13    1.51
  -3  -7   7   23.16    1.45
  -3  -7   6   26.59    2.69
   3   7  -6   24.10    1.41
  -3  -7   6   27.39    1.55
  -3  -7   5   -0.25    1.86
  -3  -7   5    2.49    1.07
  -3  -7   5    0.65    1.68
  -3  -7   4   53.11    2.70
  -3  -7   4   58.39    3.39
  -3  -7   4   52.56    3.59
   3   7  -4   56.65    2.20
  -3  -7   4   56.72    2.51
   3   7  -4   55.97    2.28
   3   7  -3   32.58    1.43
  -3  -7   3   30.64    2.45
   3   7  -3   31.36    2.05
  -3  -7   3   28.04    2.70
  -3  -7   3   30.97    2.03
   3   7  -3   31.42    1.49
   3   7  -2   15.84    1.63
   3   7  -2   13.32    1.93
   3   7  -2   16.39    1.59
  -3  -7   2   14.46    1.68
   3   7  -2   15.92    0.97
   3   7  -2   16.50    1.00
  -3  -7   2   16.72    1.65
   3   7  -1  185.35    6.91
   3   7  -1  182.31    6.20
   3   7  -1  174.54    7.51
   3   7  -1  180.89    6.20
  -3  -7   1  184.82    7.55
   3   7  -1  187.77    6.91
   3   7   0   50.45    1.96
  -3  -7   0   53.14    3.19
   3   7   0   49.68    2.52
   3   7   0   47.93    1.91
   3   7   1   47.11    1.88
  -3  -7  -1   47.02    2.93
   3   7   1   47.48    2.45
  -3  -7  -1   53.62    3.22
   3   7   2   23.22    2.28
   3   7   2   25.04    1.19
  -3  -7  -2   24.21    1.18
  -3  -7  -2   28.51    2.56
  -3  -7  -2   24.37    2.07
  -3  -7  -2   25.60    1.37
  -3  -7  -3   18.59    1.27
   3   7   3   19.85    1.60
   3   7   3   18.34    1.03
   3   7   3   18.19    2.12
  -3  -7  -3   17.79    1.70
  -3  -7  -3   20.89    1.73
  -3  -7  -4    2.54    0.76
  -3  -7  -4    0.69    1.76
   3   7   4    2.38    1.02
  -3  -7  -4    3.67    1.01
   3   7   4    3.36    0.70
  -3  -7  -4    2.06    1.08
  -3  -7  -5   14.77    1.41
  -3  -7  -5   14.77    1.30
   3   7   5   17.37    1.88
  -3  -7  -5   20.27    2.35
  -3  -7  -5   15.29    1.20
   3   7   5   14.98    1.46
   3   7   6   69.43    2.69
   3   7   6   75.18    3.68
  -3  -7  -6   67.79    2.79
   3   7   6   64.71    3.12
   3   7   7   20.97    2.05
   3   7   7   18.74    1.26
  -3  -7  -7   21.41    1.35
   3   7   8   31.00    1.57
   3   7   8   31.67    2.25
   3   7   9   11.42    0.97
  -3  -7  -9   13.64    0.98
   3   7  10    0.63    0.49
  -3  -7 -10   -0.63    0.60
  -3  -7 -11    1.06    0.38
   3   7  11    0.83    0.28
  -3  -8   9    4.19    0.62
  -3  -8   8   24.96    1.35
  -3  -8   7   21.85    1.40
  -3  -8   7   21.67    1.33
  -3  -8   6   37.47    3.10
  -3  -8   6   45.04    2.04
  -3  -8   5   48.36    3.22
  -3  -8   5   51.21    3.68
   3   8  -5   51.09    2.17
  -3  -8   5   58.52    2.47
   3   8  -4   16.47    1.09
  -3  -8   4   12.39    1.96
  -3  -8   4   15.09    1.41
   3   8  -4   13.40    1.09
  -3  -8   4   12.68    2.29
  -3  -8   3    5.96    1.53
   3   8  -3    5.01    1.37
   3   8  -3    6.18    0.81
  -3  -8   3    5.48    1.34
   3   8  -3    6.61    0.85
  -3  -8   2   33.69    2.33
   3   8  -2   33.25    1.54
  -3  -8   2   33.39    2.92
   3   8  -2   35.01    2.32
   3   8  -2   32.98    1.56
   3   8  -1   97.11    4.21
  -3  -8   1  101.40    5.02
   3   8  -1   95.90    4.29
   3   8  -1   94.56    3.46
   3   8  -1   95.14    3.47
   3   8   0  140.11    5.46
  -3  -8   0  134.94    6.15
   3   8   0  139.16    5.61
   3   8   0  130.90    4.74
   3   8   0  137.55    4.74
   3   8   0  135.79    4.72
   3   8   1  129.90    5.18
  -3  -8  -1  121.12    5.77
   3   8   1  130.09    4.52
   3   8   1  128.77    4.54
  -3  -8  -2    1.28    0.66
  -3  -8  -2    0.50    1.90
   3   8   2    0.80    0.70
  -3  -8  -2    0.81    1.42
   3   8   2    1.43    0.97
   3   8   2    0.85    0.65
  -3  -8  -3    3.51    1.34
   3   8   3    2.83    0.74
  -3  -8  -3    2.32    1.03
   3   8   3    3.76    1.08
  -3  -8  -3    3.35    1.31
  -3  -8  -3    1.78    0.73
  -3  -8  -4    1.92    0.80
  -3  -8  -4    2.73    1.26
  -3  -8  -4    3.07    1.95
   3   8   4    1.97    1.01
  -3  -8  -4    0.80    0.99
   3   8   4    2.21    0.71
  -3  -8  -5   -0.26    1.04
  -3  -8  -5   -0.36    0.88
   3   8   5    0.63    0.74
  -3  -8  -6   15.57    1.19
   3   8   6   14.52    1.06
  -3  -8  -7    4.19    0.93
   3   8   7    3.03    0.78
  -3  -8  -8    2.29    0.80
   3   8   8    3.01    0.70
   3   8   9   19.89    1.01
   3   8  10    2.96    0.40
  -3  -8 -10    3.98    0.51
  -3  -9   8    6.10    0.71
  -3  -9   7   10.02    0.95
  -3  -9   7    9.43    0.89
  -3  -9   6   19.35    1.33
   3   9  -5   14.82    1.02
  -3  -9   5   14.01    2.14
  -3  -9   5   15.55    1.35
  -3  -9   4    4.05    1.90
  -3  -9   4    1.73    1.18
   3   9  -4    1.67    0.76
   3   9  -3    1.80    1.29
   3   9  -3    1.38    0.75
   3   9  -3    1.89    0.77
  -3  -9   2   74.40    3.75
   3   9  -2   74.67    2.84
  -3  -9   2   75.49    3.12
   3   9  -2   76.07    2.84
  -3  -9   2   69.06    4.34
   3   9  -2   76.72    3.65
  -3  -9   1    7.40    1.63
   3   9  -1   10.67    0.88
   3   9  -1   10.40    1.63
  -3  -9   1    7.79    2.06
  -3  -9   1    8.65    1.23
   3   9  -1    8.20    0.91
  -3  -9   0    1.93    1.84
  -3  -9   0    0.56    1.43
   3   9   0    1.13    0.75
   3   9   0    0.60    0.64
  -3  -9   0    0.39    0.96
   3   9   0    0.08    1.28
   3   9   1    0.85    1.36
   3   9   1    0.40    0.77
  -3  -9  -1    1.93    0.90
   3   9   1    0.51    0.60
   3   9   1    1.51    0.75
   3   9   1    1.82    1.15
  -3  -9  -1    0.36    1.68
  -3  -9  -2   30.45    2.34
   3   9   2   30.02    1.47
  -3  -9  -2   31.61    2.56
   3   9   2   27.55    1.94
  -3  -9  -3   74.49    3.70
   3   9   3   74.71    3.41
   3   9   3   78.95    2.93
  -3  -9  -3   76.92    2.89
   3   9   4   28.87    1.45
   3   9   4   28.66    1.48
  -3  -9  -4   26.08    1.41
   3   9   5    2.58    0.76
  -3  -9  -5    2.34    0.82
   3   9   5    2.11    0.85
   3   9   6   28.42    1.40
  -3  -9  -6   29.47    1.50
  -3  -9  -7    4.64    0.82
   3   9   7    4.51    0.71
   3   9   8   32.23    1.37
   3   9   8   32.19    1.39
  -3  -9  -8   33.45    1.43
   3   9   9   63.21    2.18
   3   9   9   58.89    2.18
  -3 -10   6    2.37    0.77
  -3 -10   6    2.33    0.74
  -3 -10   5    4.21    0.97
  -3 -10   4    2.67    1.60
   3  10  -4    1.65    0.64
  -3 -10   3    0.22    1.04
   3  10  -3   -0.15    0.62
   3  10  -2    0.10    0.61
  -3 -10   2   -1.01    1.76
   3  10  -2    0.30    1.23
  -3 -10   2    0.45    0.99
   3  10  -2    0.63    0.71
   3  10  -1    5.53    0.72
   3  10  -1    7.09    0.84
   3  10  -1    5.76    1.36
  -3 -10   1    8.04    1.11
  -3 -10   1    5.35    1.88
   3  10   0    8.36    0.69
   3  10   0    6.75    0.85
   3  10   0    5.53    1.37
  -3 -10   0    7.00    1.94
  -3 -10   0    7.25    1.06
   3  10   1   46.26    2.75
  -3 -10  -1   46.06    1.96
   3  10   2   46.52    1.95
   3  10   3   38.85    1.68
   3  10   3   35.86    1.66
   3  10   3   33.69    2.38
   3  10   4   17.95    1.08
   3  10   4   16.94    1.08
  -3 -10  -4   16.89    0.99
   3  10   4   13.98    1.64
   3  10   5    9.07    0.83
  -3 -10  -5    7.73    0.79
   3  10   5    7.53    0.81
   3  10   6    2.89    0.62
   3  10   6    2.42    0.63
  -3 -10  -6    2.85    0.66
   3  10   7    4.75    0.58
   3  10   7    4.28    0.54
  -3 -10  -7    4.66    0.60
  -3 -10  -8   39.36    1.40
   3  10   8   37.93    1.33
  -3 -11   6    3.36    0.44
  -3 -11   5   10.89    0.86
  -3 -11   5   10.99    0.77
  -3 -11   4    8.81    0.78
  -3 -11   3    0.38    0.83
  -3 -11   2    0.45    0.84
  -3 -11   1    1.85    0.85
   3  11  -1    1.83    0.66
   3  11   0    3.42    1.16
  -3 -11   0    2.51    0.75
   3  11   2    7.66    0.78
   3  11   3    8.15    0.75
   3  11   4   24.75    1.16
   3  11   5   19.79    0.94
   3  11   6   12.31    0.62
  -3 -11  -7    8.98    0.50
  -3 -12   3   17.44    0.88
  -3 -12   2    1.17    0.51
   3  12   1    3.23    0.53
  -3 -12  -2   21.39    0.94
   3  12   2   30.39    1.07
   3  12   3   18.27    0.81
  -3 -12  -4    1.55    0.37
   3  12   4    1.12    0.32
   4  -9  -4    7.74    0.69
   4  -9  -3   25.20    1.24
  -4   9   2   31.69    1.41
   4  -9  -2   31.39    1.49
  -4   9   1   21.56    1.14
   4  -9  -1   18.55    1.16
  -4   9   0   30.70    1.40
   4  -9   0   27.44    1.39
   4  -9   1   27.37    1.26
  -4   8   6    8.77    0.59
   4  -8  -6    9.31    0.63
   4  -8  -5   27.51    1.29
  -4   8   5   26.08    1.20
   4  -8  -5   25.66    1.17
   4  -8  -4   14.71    0.96
   4  -8  -4   18.99    1.17
   4  -8  -3   48.37    1.93
  -4   8   2  126.49    4.41
   4  -8  -1  109.42    5.14
  -4   8   1  116.28    4.09
  -4   8   0  120.26    4.26
   4  -8   0  109.07    5.37
  -4   8   0  118.26    4.21
   4  -8   1  124.56    5.67
  -4   8  -1  117.05    4.22
   4  -8   1  124.95    5.59
  -4   8  -1  112.94    4.17
  -4   8  -2   30.39    1.53
   4  -8   2   31.58    2.65
  -4   8  -2   31.97    1.58
   4  -8   3   24.30    2.51
   4  -8   3   26.69    2.42
  -4   8  -3   25.05    1.36
  -4   8  -4   14.63    1.09
   4  -8   4   14.97    2.04
   4  -8   4   16.27    1.98
  -4   8  -5   21.48    1.27
  -4   7   7   16.78    0.82
   4  -7  -7   16.13    0.88
  -4   7   6   44.22    1.88
   4  -7  -6   48.51    1.92
   4  -7  -6   48.42    1.91
  -4   7   5   41.26    1.28
  -4   7   5   40.17    1.09
   4  -7  -4   69.14    2.53
  -4   7   4   64.51    2.49
  -4   7   4   54.15    2.37
  -4   7   4   59.56    2.26
   4  -7  -3    6.05    0.96
  -4   7   3    8.01    0.69
  -4   7   3    7.14    0.90
  -4   7   3    7.35    0.98
  -4   7   2    5.48    0.99
   4  -7  -2    3.77    0.89
  -4   7   2    5.08    0.62
  -4   7   2    4.73    0.86
   4  -7  -2    6.50    1.84
   4  -7  -2    3.90    1.78
  -4   7   1   53.03    2.07
  -4   7   1   55.45    2.28
   4  -7  -1   51.72    3.52
  -4   7   0   47.59    1.98
  -4   7   0   42.52    1.74
   4  -7   0   46.87    3.26
  -4   7  -1   35.04    1.69
   4  -7   1   35.23    3.06
   4  -7   1   30.48    2.70
   4  -7   2    5.39    1.90
  -4   7  -2    4.42    0.87
   4  -7   3   24.81    2.58
  -4   7  -3   23.64    1.41
  -4   7  -3   22.98    1.40
   4  -7   3   22.96    2.53
   4  -7   3   27.06    2.50
  -4   7  -4   -0.13    0.91
   4  -7   4   -1.26    1.51
   4  -7   4   -0.11    1.59
   4  -7   4    1.34    1.68
   4  -7   5    8.48    1.65
  -4   7  -5    7.05    1.03
   4  -7   5    8.45    1.90
  -4   7  -6    9.71    1.07
   4  -7   6    8.53    1.74
  -4   6   8   19.74    0.92
   4  -6  -7   17.89    0.83
  -4   6   7   18.87    0.88
  -4   6   7   16.95    0.88
   4  -6  -7   19.32    0.97
  -4   6   6    9.91    0.76
  -4   6   6   11.42    1.00
  -4   6   5    9.84    0.79
   4  -6  -5   12.48    1.17
   4  -6  -5   10.81    1.54
  -4   6   5   10.65    1.08
  -4   6   4    1.81    0.96
  -4   6   4    1.02    0.60
   4  -6  -4    1.52    1.64
   4  -6  -4    1.89    1.00
   4  -6  -4    0.47    1.23
   4  -6  -4    2.63    1.35
   4  -6  -3   43.64    2.05
  -4   6   3   42.05    1.76
  -4   6   3   42.28    1.99
  -4   6   3   44.26    2.00
   4  -6  -3   37.88    2.78
  -4   6   2   38.93    1.83
   4  -6  -2   39.01    3.15
   4  -6  -2   37.90    1.82
  -4   6   2   34.66    1.54
   4  -6  -2   39.00    2.97
   4  -6  -1   20.90    2.40
   4  -6  -1   20.59    2.64
  -4   6   1   21.73    1.33
   4  -6  -1   20.01    2.48
   4  -6  -1   19.70    1.28
  -4   6   1   20.61    1.31
  -4   6   1   19.99    1.02
   4  -6   0    1.31    1.83
   4  -6   0    0.75    1.69
  -4   6   0    0.17    0.76
  -4   6   0    0.62    0.82
   4  -6   1    4.53    1.96
   4  -6   1    5.80    1.90
  -4   6  -1    5.71    0.87
   4  -6   1    6.86    1.90
  -4   6  -1    5.49    0.91
   4  -6   2    3.16    1.85
   4  -6   2    4.24    1.58
  -4   6  -2    1.75    0.76
   4  -6   3    3.14    1.77
  -4   6  -3    3.08    0.83
   4  -6   3    2.60    1.32
   4  -6   4   18.50    2.12
   4  -6   4   20.58    2.17
  -4   6  -4   21.89    1.38
   4  -6   4   20.44    2.30
   4  -6   5    4.24    1.44
  -4   6  -5    2.72    0.97
   4  -6   5    2.74    1.48
   4  -6   5    3.51    1.53
   4  -6   5    0.23    1.60
   4  -6   6   41.49    2.94
  -4   6  -6   44.49    2.12
  -4   6  -7    7.03    1.09
   4  -6   7    5.31    1.76
   4  -6   8    4.77    1.65
  -4   6  -8    0.10    0.34
  -4   5   9   -0.02    0.40
  -4   5   9    0.12    0.35
   4  -5  -8    1.91    0.71
  -4   5   8    1.18    0.66
   4  -5  -7    8.21    0.87
   4  -5  -7    8.08    1.48
  -4   5   7    7.15    0.92
   4  -5  -6    1.09    0.97
   4  -5  -6    3.49    1.52
  -4   5   6    1.40    0.90
   4  -5  -5   43.27    2.05
   4  -5  -5   43.14    2.94
   4  -5  -5   38.23    2.73
  -4   5   5   40.91    1.94
   4  -5  -4   34.10    1.78
   4  -5  -4   35.78    2.47
  -4   5   4   30.08    1.70
   4  -5  -4   29.81    2.68
   4  -5  -3   17.54    2.08
   4  -5  -3   19.83    2.47
   4  -5  -3   16.14    2.39
  -4   5   3   21.32    1.34
   4  -5  -2   13.44    2.01
  -4   5   2   13.89    1.07
  -4   5   2   13.33    0.84
   4  -5  -2   16.42    2.36
   4  -5  -2   16.20    2.28
   4  -5  -2   13.81    1.70
   4  -5  -1    8.64    2.01
   4  -5  -1    7.64    2.03
  -4   5   1    8.22    0.91
   4  -5  -1    8.76    1.84
  -4   5   1    8.05    0.90
  -4   5   0   72.78    2.82
   4  -5   0   73.62    4.20
  -4   5   0   76.08    2.86
   4  -5   0   68.54    4.02
   4  -5   1  276.36    9.69
   4  -5   1  258.28    9.53
  -4   5  -1  255.62    8.28
  -4   5  -1  242.43    8.23
   4  -5   1  237.04    9.53
  -4   5  -1  222.95    8.28
   4  -5   2  304.14   11.12
   4  -5   2  302.72   10.87
  -4   5  -2  292.55    9.79
   4  -5   2  291.24   10.94
  -4   5  -2  284.35    9.75
   4  -5   3  104.89    4.70
   4  -5   3   94.01    4.30
  -4   5  -3   94.92    3.52
   4  -5   3   92.79    4.41
  -4   5  -3   96.65    3.58
   4  -5   4    4.38    1.55
  -4   5  -4    4.56    0.90
   4  -5   5    3.32    1.35
  -4   5  -5    5.01    1.00
   4  -5   5    4.13    1.65
   4  -5   5    2.87    1.41
   4  -5   6   13.08    1.86
  -4   5  -6   15.29    1.30
  -4   5  -7    9.69    0.85
  -4   5  -7    8.09    0.80
   4  -5   7    9.71    1.97
  -4   5  -8   25.34    1.27
  -4   5  -8   24.74    1.28
   4  -5   8   23.79    2.48
  -4   5  -9    5.70    0.74
  -4   5  -9    5.33    0.76
   4  -5   9    7.02    1.77
  -4   5 -10    1.08    0.57
  -4   5 -10    1.38    0.61
  -4   5 -11    2.67    0.49
  -4   4  10    0.19    0.30
  -4   4   9   -0.24    0.57
   4  -4  -9   -0.03    0.61
  -4   4   8    3.52    0.80
   4  -4  -8    2.96    1.31
  -4   4   8    4.37    0.68
   4  -4  -8    4.13    0.88
  -4   4   7    5.13    0.92
   4  -4  -7    4.64    1.62
  -4   4   7    6.40    0.81
   4  -4  -7    6.28    1.09
   4  -4  -6    4.52    1.46
  -4   4   6    3.44    0.98
  -4   4   6    3.75    0.78
   4  -4  -5    4.86    1.62
   4  -4  -5    5.60    1.10
  -4   4   5    4.92    1.01
  -4   4   5    5.60    0.75
  -4   4   4   48.75    2.00
   4  -4  -4   50.83    2.89
   4  -4  -4   47.62    3.15
   4  -4  -4   48.90    3.32
   4  -4  -4   48.28    3.24
  -4   4   4   50.80    2.17
  -4   4   3   15.83    1.33
  -4   4   3   16.78    1.17
   4  -4  -3   17.55    2.24
   4  -4  -3   16.26    1.95
   4  -4  -3   18.12    2.17
  -4   4   3   16.96    0.95
   4  -4  -2   10.29    1.25
  -4   4   2   10.43    0.93
  -4   4   2    9.50    1.30
   4  -4  -2   10.73    1.61
  -4   4   2   10.40    1.12
  -4   4   1  363.95   12.03
  -4   4   1  327.09   11.53
   4  -4  -1  313.33   11.90
   4  -4  -1  361.20   12.58
  -4   4   0  109.84    4.63
   4  -4   0  114.33    4.37
  -4   4   0  105.45    4.11
   4  -4   0  102.40    4.39
   4  -4   0  106.66    5.01
  -4   4  -1  390.86   13.61
  -4   4  -1  407.53   14.15
   4  -4   1  374.51   14.36
  -4   4  -2  293.95   10.52
   4  -4   2  303.99   10.78
   4  -4   2  278.39   10.54
   4  -4   3  193.72    7.74
   4  -4   3  198.34    7.84
  -4   4  -3  211.64    7.77
   4  -4   3  208.06    7.76
   4  -4   3  225.42    8.04
  -4   4  -4  110.38    4.52
  -4   4  -4  111.01    3.90
   4  -4   4  106.46    4.73
  -4   4  -4  102.12    3.83
  -4   4  -5   22.47    1.34
  -4   4  -5   21.60    1.09
  -4   4  -5   22.18    1.68
   4  -4   5   20.55    1.86
   4  -4   5   24.71    1.95
  -4   4  -6    2.52    0.65
   4  -4   6    2.42    1.34
  -4   4  -6    3.22    0.97
   4  -4   6    1.98    1.46
  -4   4  -6    3.18    0.65
  -4   4  -7    4.83    0.72
   4  -4   7    6.82    1.88
  -4   4  -7    5.40    1.08
   4  -4   7    6.51    1.67
  -4   4  -7    5.54    0.80
   4  -4   8   73.47    4.42
  -4   4  -8   75.66    3.08
   4  -4   8   79.37    4.36
  -4   4  -8   94.09    3.23
  -4   4  -8   93.83    3.22
  -4   4  -9   27.83    1.34
   4  -4   9   29.67    2.53
  -4   4  -9   32.07    1.52
  -4   4  -9   31.80    1.49
   4  -4  10    8.90    2.00
  -4   4 -10    6.93    0.82
  -4   4 -10    9.01    0.88
  -4   4 -11    1.06    0.57
  -4   4 -11    1.10    0.64
  -4   4 -12    1.02    0.48
  -4   3  10    5.15    0.47
  -4   3  10    4.35    0.59
  -4   3   9   20.75    1.05
  -4   3   9   20.35    1.18
   4  -3  -9   22.91    1.15
   4  -3  -8   17.28    1.23
  -4   3   8   17.35    1.06
   4  -3  -7   57.43    2.42
  -4   3   7   53.67    2.23
  -4   3   7   54.57    2.34
   4  -3  -6  302.67   11.56
  -4   3   6  318.39   10.71
  -4   3   6  301.66   10.59
  -4   3   5  103.80    3.95
  -4   3   5  121.46    4.13
   4  -3  -5  113.96    5.31
   4  -3  -5  112.74    5.10
   4  -3  -5  111.94    5.14
  -4   3   4   17.52    1.00
  -4   3   4   19.99    1.17
   4  -3  -4   15.66    2.03
   4  -3  -4   19.82    2.18
  -4   3   3   56.46    2.69
  -4   3   3   55.81    2.70
   4  -3  -3   55.73    3.11
   4  -3  -3   54.53    3.26
   4  -3  -2   16.81    1.75
   4  -3  -2   16.28    1.56
  -4   3   2   16.33    1.32
  -4   3   2   17.75    1.52
  -4   3   1   36.52    1.92
   4  -3  -1   37.70    2.01
  -4   3   1   43.52    2.28
   4  -3  -1   37.12    2.10
   4  -3  -1   39.42    2.23
   4  -3   0  137.05    5.10
   4  -3   0  132.32    5.31
  -4   3   0  126.10    4.85
   4  -3   0  136.28    5.00
  -4   3   0  135.25    5.22
   4  -3   0  128.20    4.95
   4  -3   1   19.27    1.39
   4  -3   1   20.19    1.76
   4  -3   1   21.25    1.29
   4  -3   1   20.87    1.41
   4  -3   1   19.74    1.66
  -4   3  -1   20.94    1.28
  -4   3  -1   20.19    1.64
  -4   3  -2   42.80    2.00
   4  -3   2   45.20    2.40
  -4   3  -2   43.08    2.35
   4  -3   2   45.62    1.82
   4  -3   2   39.46    2.40
   4  -3   3  150.53    5.89
   4  -3   3  147.27    5.89
   4  -3   4   83.34    3.52
  -4   3  -4   78.86    3.53
   4  -3   4   84.48    3.53
   4  -3   5  119.64    4.79
  -4   3  -5  117.27    4.67
   4  -3   5  120.85    4.80
  -4   3  -6    0.57    0.61
  -4   3  -6    0.97    1.07
   4  -3   6    1.42    1.32
   4  -3   6    1.49    1.10
  -4   3  -7    0.24    0.76
   4  -3   7    1.91    1.52
   4  -3   7   -0.11    1.48
  -4   3  -7   -0.36    0.70
  -4   3  -7   -0.04    0.63
  -4   3  -8    2.04    0.85
   4  -3   8    2.57    1.71
   4  -3   8   -0.97    1.71
  -4   3  -8    1.59    0.74
  -4   3  -8    1.82    0.66
  -4   3  -9   16.06    1.12
  -4   3  -9   15.77    1.04
  -4   3  -9   18.31    1.20
  -4   3 -10   -0.20    0.78
  -4   3 -10   -0.36    0.76
  -4   3 -10   -0.02    0.61
  -4   3 -11   -0.22    0.66
  -4   3 -11    0.82    0.73
  -4   3 -11    0.14    0.31
  -4   3 -12    5.64    0.65
  -4   3 -13    3.41    0.38
  -4   2  11    0.58    0.31
  -4   2  10   10.05    0.68
  -4   2  10   10.43    0.80
  -4   2   9   27.95    1.33
   4  -2  -9   27.37    2.15
   4  -2  -9   28.03    1.34
  -4   2   8   17.59    1.18
  -4   2   8   18.12    1.12
   4  -2  -8   17.71    2.09
   4  -2  -8   18.86    1.24
  -4   2   7   56.37    1.73
   4  -2  -7   59.12    1.85
  -4   2   6   63.77    2.59
  -4   2   6   73.98    2.77
   4  -2  -6   65.58    3.81
   4  -2  -6   65.96    3.40
   4  -2  -6   60.43    3.32
  -4   2   6   63.02    2.61
   4  -2  -5  148.25    6.21
  -4   2   5  150.43    5.34
   4  -2  -5  139.51    5.74
  -4   2   5  150.39    5.29
  -4   2   5  156.04    5.26
   4  -2  -5  148.38    6.49
  -4   2   4  230.04    8.32
   4  -2  -4  232.04    8.24
   4  -2  -4  223.85    8.11
   4  -2  -4  225.11    8.69
  -4   2   4  220.31    7.62
   4  -2  -4  242.30    8.70
   4  -2  -3  116.04    5.06
  -4   2   3  123.14    4.72
   4  -2  -3  122.28    5.01
   4  -2  -3  116.23    4.53
   4  -2  -2   19.65    1.67
  -4   2   2   20.82    1.48
   4  -2  -2   20.51    1.60
   4  -2  -2   21.37    1.76
  -4   2   2   19.84    1.42
   4  -2  -1    5.12    1.11
   4  -2  -1    3.42    0.92
  -4   2   1    3.69    1.14
  -4   2   1    3.90    0.96
   4  -2  -1    3.18    0.85
  -4   2   1    4.73    0.87
   4  -2  -1    3.35    1.06
  -4   2   0   27.06    1.70
  -4   2   0   27.33    1.84
   4  -2   0   24.56    1.51
  -4   2   0   26.07    1.49
   4  -2   0   30.61    1.79
   4  -2   0   26.73    1.56
   4  -2   0   30.19    1.86
  -4   2  -1   55.45    2.81
  -4   2  -1   53.71    2.88
   4  -2   1   69.96    2.69
   4  -2   1   65.99    2.91
  -4   2  -1   65.73    2.62
   4  -2   1   60.66    2.33
   4  -2   1   66.12    2.45
   4  -2   1   69.75    2.92
  -4   2  -2   69.95    3.12
  -4   2  -2   72.65    2.92
   4  -2   2   75.92    3.18
  -4   2  -3  187.47    7.03
  -4   2  -3  187.79    6.92
  -4   2  -3  194.59    6.97
   4  -2   3  198.39    6.99
  -4   2  -4    0.66    0.96
  -4   2  -4    1.43    0.88
   4  -2   4    2.06    0.77
  -4   2  -5   11.06    1.27
   4  -2   5   13.96    1.22
   4  -2   5   10.98    1.01
   4  -2   6   81.74    3.48
  -4   2  -6   76.69    3.48
   4  -2   6   84.15    3.92
   4  -2   7  173.50    7.15
  -4   2  -7  159.01    6.19
   4  -2   7  179.10    6.99
  -4   2  -7  190.65    6.08
  -4   2  -7  187.03    6.05
  -4   2  -7  174.65    6.64
  -4   2  -7  163.23    5.99
  -4   2  -8   53.38    2.34
   4  -2   8   59.09    3.37
  -4   2  -8   66.99    2.46
  -4   2  -8   62.37    2.42
  -4   2  -8   59.06    2.92
   4  -2   8   52.00    3.56
  -4   2  -9   13.22    1.00
  -4   2  -9   13.14    1.08
  -4   2  -9   11.21    1.05
  -4   2 -10   16.94    1.09
  -4   2 -10   17.70    1.23
  -4   2 -10   15.95    1.16
  -4   2 -11    9.94    0.94
  -4   2 -11   11.27    0.83
  -4   2 -12   11.22    0.68
  -4   2 -13   14.40    0.75
  -4   1  11    3.16    0.50
  -4   1  11    2.78    0.35
  -4   1  10   21.19    1.05
   4  -1  -9   28.69    2.01
  -4   1   9   16.24    0.86
  -4   1   8   43.02    1.94
   4  -1  -8   46.26    1.99
  -4   1   8   46.55    1.94
  -4   1   8   48.56    2.19
  -4   1   7   51.56    2.14
  -4   1   7   51.13    2.96
  -4   1   7   51.58    2.29
   4  -1  -7   48.06    2.83
  -4   1   7   47.97    2.14
   4  -1  -7   54.63    2.24
   4  -1  -6   31.52    2.25
   4  -1  -6   31.57    2.14
  -4   1   6   32.81    1.58
  -4   1   6   31.52    1.53
  -4   1   6   32.39    2.27
   4  -1  -6   33.99    2.65
  -4   1   5    4.73    0.79
   4  -1  -5    4.99    1.17
   4  -1  -5    2.53    1.01
   4  -1  -5    4.15    1.31
  -4   1   5    4.14    1.23
  -4   1   4   59.18    2.87
   4  -1  -4   65.96    3.42
   4  -1  -4   63.33    2.90
   4  -1  -4   61.00    2.91
   4  -1  -4   62.06    3.23
   4  -1  -3   11.05    1.42
   4  -1  -3    9.39    1.25
   4  -1  -3    9.84    1.17
  -4   1   3    9.87    1.09
  -4   1   3   11.84    1.05
   4  -1  -3   12.04    1.49
  -4   1   3    9.97    1.16
   4  -1  -2   52.23    2.45
  -4   1   2   51.97    2.41
   4  -1  -2   57.28    2.62
   4  -1  -2   49.61    2.49
  -4   1   2   52.37    2.49
   4  -1  -2   53.59    2.55
   4  -1  -1    1.05    0.57
  -4   1   1    0.82    0.73
   4  -1  -1    1.83    0.86
   4  -1  -1    0.97    0.89
   4  -1  -1    1.30    0.83
  -4   1   1    0.05    0.91
  -4   1   0  136.95    5.06
  -4   1   0  136.75    5.14
   4  -1   0  136.21    4.83
   4  -1   0  133.84    4.76
   4  -1   0  135.91    4.91
   4  -1   0  134.75    4.71
   4  -1   1  253.60    8.44
  -4   1  -1  226.32    8.56
  -4   1  -1  231.19    8.61
   4  -1   1  244.77    8.34
  -4   1  -2    9.78    1.05
   4  -1   2   11.00    0.88
   4  -1   2    8.93    0.60
  -4   1  -2    8.70    1.08
   4  -1   3    2.98    0.49
   4  -1   3    3.05    0.52
  -4   1  -3    3.42    1.04
   4  -1   4   60.57    2.49
  -4   1  -4   64.92    2.81
  -4   1  -4   65.82    2.78
   4  -1   5   94.12    3.64
  -4   1  -5   95.96    3.83
  -4   1  -5   89.91    3.67
   4  -1   6   54.67    2.54
  -4   1  -6   50.30    2.57
   4  -1   6   54.07    2.83
   4  -1   7   85.66    4.23
  -4   1  -7   87.61    3.28
  -4   1  -7   92.80    3.31
  -4   1  -7   91.49    3.89
  -4   1  -7  102.41    3.36
   4  -1   7   90.81    3.88
  -4   1  -7   78.01    3.43
   4  -1   7   90.43    4.08
   4  -1   8    5.90    1.52
  -4   1  -8   10.02    1.00
  -4   1  -8    7.59    0.90
  -4   1  -8    9.20    0.90
  -4   1  -8    8.67    1.28
   4  -1   8    9.18    1.63
  -4   1  -9    2.70    1.13
   4  -1   9    4.85    1.45
  -4   1  -9    3.52    0.83
   4  -1   9    2.94    1.93
  -4   1  -9    2.72    0.81
  -4   1 -10   30.01    1.46
  -4   1 -10   23.90    1.46
   4  -1  10   30.24    2.83
  -4   1 -11   56.90    2.32
  -4   1 -11   55.16    2.22
   4  -1  11   56.51    3.37
  -4   1 -12   57.12    2.15
  -4   1 -12   57.06    2.24
  -4   1 -13   19.76    0.86
  -4   1 -13   25.68    1.05
  -4   0  11    2.54    0.45
  -4   0  10    6.39    0.85
   4   0  -9    0.25    1.20
  -4   0   9   -0.06    0.67
  -4   0   9    0.49    0.37
  -4   0   9    0.60    1.19
  -4   0   9   -0.06    0.88
  -4   0   8    1.01    1.31
   4   0  -8    2.42    1.30
   4   0  -8    0.37    0.68
  -4   0   8    0.60    0.99
  -4   0   8    0.95    0.70
  -4   0   8    1.67    0.79
  -4   0   7    2.99    0.83
  -4   0   7    3.38    0.77
  -4   0   7    3.91    1.38
   4   0  -7    1.81    1.52
   4   0  -7    5.18    1.50
   4   0  -6   -0.21    1.44
   4   0  -6   -0.17    1.27
  -4   0   6    0.17    0.73
  -4   0   6    1.14    1.23
  -4   0   5    0.33    0.68
   4   0  -5    0.80    0.97
  -4   0   5    1.11    1.03
  -4   0   5    0.48    0.71
   4   0  -5    1.19    0.94
   4   0  -5   -0.22    1.16
   4   0  -5   -0.82    1.44
  -4   0   4    6.40    1.03
   4   0  -4    7.76    1.10
   4   0  -4    6.81    1.32
   4   0  -3   59.78    2.83
  -4   0   3   56.01    2.51
   4   0  -3   53.54    2.57
  -4   0   3   58.78    2.51
  -4   0   2    2.17    0.85
   4   0  -2    1.80    0.85
   4   0  -2    2.37    0.90
  -4   0   2    2.09    0.79
   4   0  -2    3.07    0.82
   4   0  -2    2.08    0.87
  -4   0   2    2.46    0.64
  -4   0   1   15.84    0.87
   4   0  -1   16.51    1.07
   4   0  -1   17.47    1.11
   4   0  -1   16.61    1.20
  -4   0   1   16.32    1.14
  -4   0   1   17.23    1.33
   4   0   0   35.76    1.31
  -4   0   0   37.35    1.73
   4   0   0   36.94    1.69
   4   0   0   36.04    1.67
  -4   0   0   37.99    1.91
  -4   0  -1   16.32    1.10
  -4   0  -1   14.40    1.24
  -4   0  -1   16.49    1.14
   4   0   1   17.86    1.04
   4   0   1   15.46    0.73
   4   0   1   16.52    1.01
   4   0   2  107.53    3.90
  -4   0  -2  111.61    4.05
  -4   0  -2  111.16    4.09
  -4   0  -3   24.84    1.52
   4   0   3   25.74    1.14
  -4   0  -3   25.24    1.47
  -4   0  -4  181.69    6.41
   4   0   4  178.27    6.02
  -4   0  -5  190.96    6.87
   4   0   5  197.70    7.07
  -4   0  -5  190.28    7.00
   4   0   5  200.53    6.87
   4   0   6  187.87    6.34
   4   0   6  178.30    6.59
  -4   0  -6  168.88    6.38
  -4   0  -6  162.30    6.06
   4   0   6  172.89    6.35
  -4   0  -7    2.08    1.02
   4   0   7    2.99    1.26
  -4   0  -7    3.13    0.67
   4   0   7    2.65    1.18
   4   0   7    4.23    1.12
  -4   0  -8   38.82    2.28
   4   0   8   41.12    2.92
  -4   0  -8   36.50    1.66
  -4   0  -8   33.58    1.65
   4   0   9    3.04    1.43
   4   0   9    3.56    2.06
  -4   0  -9    2.03    0.84
   4   0   9    2.87    1.49
  -4   0  -9    3.32    0.82
  -4   0  -9    3.87    1.19
  -4   0  -9    2.81    0.87
   4   0  10    5.25    1.92
  -4   0 -10    2.67    0.79
   4   0  10    3.52    1.60
  -4   0 -10    3.12    0.93
   4   0  11   27.62    2.43
  -4   0 -11   29.48    1.44
  -4   0 -11   29.44    1.55
  -4   0 -12    0.53    0.58
  -4   0 -12    0.68    0.73
  -4   0 -13    0.43    0.42
  -4   0 -13   -0.29    0.55
  -4  -1  11   -0.17    0.42
  -4  -1  10    2.31    0.56
  -4  -1  10    1.93    0.82
   4   1  -9    0.87    1.11
  -4  -1   9    0.88    0.96
  -4  -1   9   -1.00    1.23
  -4  -1   9    0.18    0.72
   4   1  -8   47.10    2.95
  -4  -1   8   43.86    2.73
  -4  -1   8   45.46    1.97
  -4  -1   7    3.84    1.39
   4   1  -7    3.13    1.48
  -4  -1   7    4.26    0.86
   4   1  -7    4.47    1.55
  -4  -1   6    9.58    1.03
   4   1  -6    8.76    1.61
  -4  -1   6    5.83    1.35
  -4  -1   6    8.54    0.98
   4   1  -6    8.16    1.68
   4   1  -5   20.68    1.89
  -4  -1   5   21.67    1.21
   4   1  -5   22.47    1.59
  -4  -1   5   16.95    1.63
   4   1  -5   19.90    1.96
   4   1  -5   17.25    1.86
  -4  -1   4   68.49    3.04
   4   1  -4   64.13    3.32
   4   1  -4   73.67    3.36
   4   1  -4   70.96    3.04
  -4  -1   4   67.31    2.72
   4   1  -3  187.87    6.54
  -4  -1   3  166.81    6.60
  -4  -1   3  186.29    6.59
   4   1  -3  199.39    6.93
  -4  -1   3  191.97    6.40
   4   1  -3  187.63    6.60
  -4  -1   2   17.18    1.07
  -4  -1   2   17.73    1.29
   4   1  -2   17.29    1.13
   4   1  -2   15.81    1.27
   4   1  -2   16.76    0.93
   4   1  -2   15.60    1.24
   4   1  -1  124.31    4.25
   4   1  -1  116.61    4.25
   4   1  -1  106.11    3.87
  -4  -1   1  117.34    4.22
   4   1  -1  115.70    4.00
   4   1  -1  118.99    4.20
   4   1   0  157.90    5.43
   4   1   0  152.12    5.28
   4   1   0  150.21    5.44
   4   1   0  154.58    5.42
  -4  -1   0  156.72    5.39
  -4  -1   0  152.19    5.42
   4   1   1   71.75    2.59
   4   1   1   73.43    2.76
  -4  -1  -1   72.70    2.75
  -4  -1  -1   70.94    2.76
   4   1   1   70.10    2.54
   4   1   1   68.13    2.57
   4   1   1   69.88    2.67
   4   1   2    4.53    0.60
   4   1   2    4.39    0.59
  -4  -1  -2    4.76    0.71
   4   1   2    4.86    0.60
  -4  -1  -2    5.80    0.77
   4   1   3    4.52    0.41
  -4  -1  -3    5.11    0.87
   4   1   3    5.31    0.70
  -4  -1  -4  366.37   12.48
   4   1   4  360.96   12.54
  -4  -1  -4  378.90   12.47
  -4  -1  -5   68.45    2.87
   4   1   5   72.64    3.00
   4   1   5   76.01    3.17
   4   1   6  121.81    4.58
   4   1   6  100.15    4.30
  -4  -1  -6  100.98    3.94
   4   1   6  123.22    4.61
   4   1   6  115.34    4.53
  -4  -1  -6  103.46    4.32
  -4  -1  -7    9.02    0.83
  -4  -1  -7    7.18    0.81
   4   1   7    9.53    1.47
  -4  -1  -7    8.97    1.32
  -4  -1  -7    7.87    0.74
   4   1   7    8.25    1.16
   4   1   7    9.52    1.40
   4   1   7    7.63    1.69
  -4  -1  -8    5.28    0.79
  -4  -1  -8    5.32    0.92
  -4  -1  -8    5.49    1.18
   4   1   8    8.59    1.98
   4   1   9    3.84    1.64
  -4  -1  -9    2.73    0.83
   4   1   9    1.36    1.30
   4   1   9    1.34    1.82
  -4  -1  -9    2.73    0.92
   4   1   9    1.27    1.38
  -4  -1  -9    2.09    1.20
   4   1  10   -0.29    1.42
  -4  -1 -10    0.79    0.90
   4   1  10    0.72    1.51
  -4  -1 -10    0.91    1.11
   4   1  11   -0.47    1.44
  -4  -1 -11    1.14    0.86
  -4  -1 -12    1.10    0.72
  -4  -1 -13    8.78    0.61
  -4  -1 -13    7.00    0.64
  -4  -2  11    2.10    0.61
  -4  -2  10   13.69    1.06
  -4  -2  10   11.90    0.83
  -4  -2   9    9.75    1.44
  -4  -2   9    9.27    0.92
   4   2  -8    4.27    1.26
   4   2  -8    4.34    1.55
  -4  -2   8    2.97    0.85
  -4  -2   8    2.82    1.39
   4   2  -7   30.54    2.25
  -4  -2   7   32.59    2.27
  -4  -2   7   28.00    1.62
  -4  -2   7   28.18    1.63
   4   2  -6   15.18    1.72
  -4  -2   6   15.08    1.17
   4   2  -6   13.00    1.80
  -4  -2   6   15.61    1.64
  -4  -2   5   97.36    3.47
  -4  -2   5   93.82    4.03
   4   2  -5   91.80    4.20
   4   2  -5   90.99    4.20
   4   2  -5   94.96    3.96
  -4  -2   5   88.61    3.79
   4   2  -4  113.93    4.63
  -4  -2   4  107.49    4.21
   4   2  -4  111.28    4.56
   4   2  -3  550.11   18.57
   4   2  -3  563.91   18.97
   4   2  -3  584.42   18.96
  -4  -2   3  571.07   18.69
   4   2  -3  563.30   18.86
   4   2  -3  560.03   18.62
  -4  -2   2  391.33   12.89
   4   2  -2  393.80   13.09
   4   2  -2  364.22   12.89
  -4  -2   2  395.40   13.02
   4   2  -2  396.87   13.11
  -4  -2   1  112.94    4.19
  -4  -2   1  114.18    4.26
   4   2  -1  113.59    4.30
   4   2  -1  118.48    4.26
   4   2  -1  115.85    4.28
  -4  -2   0   79.01    2.91
   4   2   0   74.80    2.85
   4   2   0   78.39    2.98
  -4  -2   0   77.07    2.80
   4   2   0   75.94    2.71
  -4  -2   0   76.77    3.05
   4   2   0   68.64    2.86
  -4  -2  -1   55.49    2.14
  -4  -2  -1   51.93    2.08
   4   2   1   51.54    1.90
   4   2   1   51.76    2.02
  -4  -2  -1   49.86    2.27
   4   2   1   51.77    2.06
  -4  -2  -2  343.20   11.74
   4   2   2  349.13   11.62
   4   2   2  359.49   11.45
  -4  -2  -2  355.91   11.62
   4   2   2  336.01   11.58
   4   2   2  338.74   11.53
  -4  -2  -2  345.34   11.62
   4   2   3  191.33    6.36
   4   2   3  188.43    6.40
  -4  -2  -3  190.78    6.39
   4   2   3  179.79    6.33
  -4  -2  -3  188.63    6.33
   4   2   4  265.98    9.55
   4   2   4  264.94    9.56
   4   2   4  278.32    9.31
  -4  -2  -4  285.61    9.45
   4   2   4  271.05    9.55
   4   2   4  276.64    9.48
  -4  -2  -4  281.89    9.50
   4   2   5    3.66    1.05
   4   2   5    2.52    1.04
  -4  -2  -5    0.79    0.87
   4   2   5    2.80    1.16
   4   2   5    3.74    1.05
   4   2   6   37.72    2.27
   4   2   6   34.51    2.21
   4   2   6   36.17    2.29
  -4  -2  -6   35.91    1.66
   4   2   6   37.04    2.19
  -4  -2  -7    4.00    0.75
   4   2   7    6.31    1.32
   4   2   7    2.95    1.49
  -4  -2  -7    4.64    0.67
   4   2   7    5.11    1.34
  -4  -2  -7    4.88    1.15
   4   2   7    4.49    1.40
  -4  -2  -7    4.08    0.61
  -4  -2  -8    9.28    0.96
  -4  -2  -8   10.43    0.92
   4   2   8   10.42    1.78
  -4  -2  -8    9.72    1.44
  -4  -2  -8   10.98    0.79
   4   2   8   10.54    1.84
   4   2   9   12.87    1.96
   4   2   9   19.81    1.97
  -4  -2  -9   17.07    1.73
   4   2   9   18.50    2.09
  -4  -2  -9   17.14    1.13
  -4  -2  -9   17.80    1.28
   4   2  10    8.54    1.68
  -4  -2 -10    8.14    0.91
  -4  -2 -10    8.90    1.02
  -4  -2 -10    8.22    1.38
   4   2  10    5.47    1.61
  -4  -2 -11   74.96    2.73
   4   2  11   68.65    3.48
  -4  -2 -11   65.58    2.73
  -4  -2 -12   39.26    1.61
  -4  -2 -12   35.82    1.61
  -4  -2 -13    1.19    0.47
   4   2  13    1.50    0.55
  -4  -3  10   16.48    0.94
  -4  -3   9   29.40    2.15
  -4  -3   9   31.80    1.51
  -4  -3   8   23.39    1.50
  -4  -3   8   23.07    2.10
  -4  -3   8   23.61    1.48
  -4  -3   7    1.04    1.38
  -4  -3   7    2.57    0.99
   4   3  -6   65.10    2.49
   4   3  -6   65.30    3.21
  -4  -3   6   66.46    2.67
   4   3  -5   61.88    3.14
  -4  -3   5   63.66    3.07
  -4  -3   5   68.24    2.63
   4   3  -5   64.84    3.27
  -4  -3   4   34.73    2.00
   4   3  -4   35.22    2.15
   4   3  -4   36.01    2.06
   4   3  -3   73.76    3.15
  -4  -3   3   76.44    3.10
   4   3  -3   75.63    3.19
   4   3  -3   72.86    3.07
  -4  -3   3   72.61    2.99
   4   3  -3   71.93    2.72
   4   3  -3   75.22    3.21
  -4  -3   2    2.21    0.82
   4   3  -2    2.27    0.87
   4   3  -2    2.06    0.79
  -4  -3   2    1.76    0.81
  -4  -3   2    0.97    0.68
   4   3  -2    2.79    0.93
   4   3  -1  103.16    4.17
  -4  -3   1  121.79    4.28
  -4  -3   1  125.61    4.66
   4   3  -1  111.56    4.25
  -4  -3   1  111.12    4.08
   4   3   0   25.61    1.32
   4   3   0   27.82    1.47
  -4  -3   0   29.13    1.32
  -4  -3   0   27.98    1.23
  -4  -3   0   27.08    1.57
  -4  -3   0   25.56    1.75
   4   3   0   29.14    1.43
   4   3   0   28.56    1.47
   4   3   1  107.63    3.83
   4   3   1  107.56    3.95
   4   3   1  106.21    3.75
  -4  -3  -1  113.65    3.82
  -4  -3  -1  116.58    4.19
   4   3   1  101.41    3.86
   4   3   1  100.60    3.93
  -4  -3  -1  106.73    3.80
  -4  -3  -1  103.17    4.05
  -4  -3  -2    4.78    0.45
  -4  -3  -2    5.14    0.71
  -4  -3  -2    3.55    0.89
   4   3   2    5.02    0.77
   4   3   2    5.37    0.70
  -4  -3  -3    6.87    0.89
   4   3   3    7.15    0.94
   4   3   3    9.85    1.04
  -4  -3  -3    7.96    1.00
  -4  -3  -4   72.70    2.94
   4   3   4   64.02    2.74
  -4  -3  -4   70.91    2.89
   4   3   4   69.73    3.01
   4   3   4   70.08    3.02
  -4  -3  -5   27.97    1.78
   4   3   5   26.29    1.68
  -4  -3  -5   30.09    1.55
   4   3   5   28.59    1.86
   4   3   5   28.19    1.84
   4   3   6   26.69    1.95
   4   3   6   27.59    1.94
  -4  -3  -6   28.84    1.87
   4   3   6   24.30    1.82
  -4  -3  -6   24.20    1.23
  -4  -3  -7   26.67    1.30
   4   3   7   31.34    2.25
   4   3   7   29.68    2.07
  -4  -3  -7   25.68    1.42
  -4  -3  -7   27.78    1.31
  -4  -3  -8    8.20    0.95
  -4  -3  -8    9.30    0.85
  -4  -3  -8    9.36    0.90
   4   3   8    6.15    1.69
  -4  -3  -8   10.72    1.52
   4   3   8   11.04    1.60
  -4  -3  -9   62.25    2.34
  -4  -3  -9   53.50    3.02
  -4  -3  -9   55.10    2.21
  -4  -3  -9   54.05    2.38
   4   3   9   60.14    3.35
   4   3  10   55.20    3.03
  -4  -3 -10   51.59    2.12
  -4  -3 -10   48.18    1.92
  -4  -3 -10   50.38    2.20
   4   3  10   48.05    3.07
  -4  -3 -11   22.65    1.23
   4   3  11   22.06    1.83
  -4  -3 -11   20.58    1.25
   4   3  12    1.15    0.68
  -4  -3 -12    1.08    0.61
  -4  -3 -13   15.18    0.73
   4   3  13   12.98    0.71
  -4  -4  10   24.33    1.16
  -4  -4  10   25.51    1.28
  -4  -4   9    8.47    0.98
  -4  -4   9    8.45    1.03
  -4  -4   9    7.94    1.39
  -4  -4   8    7.67    1.08
   4   4  -8    8.15    1.69
  -4  -4   8   10.60    1.61
  -4  -4   7    7.37    1.09
   4   4  -7    9.91    1.76
  -4  -4   7    8.11    1.60
   4   4  -6   17.89    1.93
   4   4  -6   16.78    1.09
  -4  -4   6   16.11    1.30
  -4  -4   5   12.83    1.10
  -4  -4   5   13.17    1.11
   4   4  -5   14.91    0.97
  -4  -4   5   16.15    1.60
  -4  -4   4    2.04    0.80
   4   4  -4    1.35    0.97
   4   4  -4    0.36    0.84
  -4  -4   4    2.80    1.08
  -4  -4   3   56.95    3.22
   4   4  -3   57.55    2.74
  -4  -4   3   55.99    2.55
   4   4  -3   58.01    2.64
   4   4  -3   59.49    2.58
  -4  -4   3   60.18    2.77
  -4  -4   2   40.08    1.81
   4   4  -2   40.00    2.05
   4   4  -2   40.59    1.84
  -4  -4   2   42.19    2.08
   4   4  -2   43.24    2.18
   4   4  -1   13.26    1.22
   4   4  -1   15.63    1.18
  -4  -4   1   13.72    0.88
  -4  -4   1   16.12    1.27
   4   4  -1   15.36    1.23
  -4  -4   1   14.57    1.58
  -4  -4   0   16.76    1.58
  -4  -4   0   15.30    0.84
   4   4   0   15.68    1.24
   4   4   0   16.21    1.23
   4   4   0   16.35    1.17
  -4  -4   0   16.43    1.35
  -4  -4   0   16.96    0.89
   4   4   0   16.42    1.14
  -4  -4  -1  231.82    7.79
   4   4   1  237.15    8.08
  -4  -4  -1  237.40    7.89
   4   4   1  236.25    8.11
  -4  -4  -1  228.20    8.34
   4   4   1  232.19    8.04
  -4  -4  -1  227.34    8.19
  -4  -4  -2   86.00    3.42
   4   4   2   83.73    3.26
   4   4   2   82.50    3.35
  -4  -4  -2   84.14    3.47
   4   4   2   83.35    3.33
  -4  -4  -2   85.70    3.22
   4   4   3  280.76    9.79
   4   4   3  280.84    9.75
  -4  -4  -3  285.71    9.80
   4   4   4 1567.30   51.41
   4   4   4 1565.59   51.37
  -4  -4  -4 1576.69   51.25
  -4  -4  -5  239.19    8.28
   4   4   5  260.36    9.05
   4   4   5  247.93    8.99
  -4  -4  -5  257.90    8.67
  -4  -4  -6  117.20    4.23
  -4  -4  -6  124.92    4.47
   4   4   6  112.53    5.00
   4   4   6  125.73    5.06
   4   4   7  100.02    4.44
  -4  -4  -7  103.92    4.22
  -4  -4  -7   94.32    3.44
  -4  -4  -7   94.53    3.37
  -4  -4  -8   52.68    2.12
   4   4   8   54.56    3.17
  -4  -4  -8   52.10    2.15
  -4  -4  -8   48.92    2.23
  -4  -4  -9  107.80    4.16
  -4  -4  -9  114.70    4.06
  -4  -4  -9  119.82    4.09
   4   4   9  103.54    5.14
  -4  -4  -9  110.66    4.87
   4   4   9  113.37    5.11
  -4  -4 -10   50.04    2.19
   4   4  10   53.93    3.15
  -4  -4 -10   54.66    2.14
  -4  -4 -10   51.57    2.05
   4   4  10   54.56    3.01
   4   4  11   20.17    1.68
   4   4  11   18.61    1.17
  -4  -4 -11   18.40    1.07
   4   4  12    2.83    0.63
  -4  -4 -12    2.73    0.56
  -4  -4 -13    2.97    0.34
  -4  -5  11    0.71    0.35
  -4  -5  10    0.85    0.52
  -4  -5  10    1.22    0.63
  -4  -5   9   -0.09    0.82
   4   5  -9    0.41    0.50
  -4  -5   9   -0.20    0.80
  -4  -5   9    1.41    1.11
  -4  -5   8    1.86    0.98
  -4  -5   8    0.66    1.24
   4   5  -7    0.13    0.77
  -4  -5   7    0.28    1.01
   4   5  -7    0.47    1.28
   4   5  -6    5.28    0.82
  -4  -5   6    3.99    1.02
  -4  -5   6    6.64    1.04
   4   5  -6    6.08    1.47
  -4  -5   5    5.65    1.02
   4   5  -5    5.99    1.45
   4   5  -5    6.36    0.85
  -4  -5   4   45.65    3.16
  -4  -5   4   44.44    2.23
  -4  -5   4   45.60    2.04
   4   5  -4   46.48    1.91
  -4  -5   4   47.33    2.65
   4   5  -3   24.40    1.46
  -4  -5   3   22.84    2.25
   4   5  -3   25.64    1.76
  -4  -5   3   22.48    1.55
   4   5  -3   23.75    1.49
   4   5  -2    8.36    0.99
  -4  -5   2    6.59    1.22
   4   5  -2    8.63    0.91
  -4  -5   2    8.14    1.14
   4   5  -2    8.68    1.22
   4   5  -2    7.67    1.16
   4   5  -1  300.62   10.39
   4   5  -1  298.15   10.34
   4   5  -1  302.10   10.31
  -4  -5   1  312.40   10.48
   4   5  -1  298.23   10.44
  -4  -5   1  279.15   10.85
   4   5   0  142.33    5.42
   4   5   0  153.37    5.52
   4   5   0  146.60    5.41
  -4  -5   0  154.98    5.61
  -4  -5   0  141.77    5.86
   4   5   1   77.60    2.97
  -4  -5  -1   66.31    3.34
  -4  -5  -1   75.29    2.82
   4   5   1   72.74    3.14
  -4  -5  -1   74.42    3.26
   4   5   1   75.85    3.03
   4   5   1   77.70    3.16
   4   5   2  603.53   19.94
  -4  -5  -2  633.52   20.27
  -4  -5  -2  588.69   20.27
   4   5   2  585.78   20.20
   4   5   3   16.89    1.45
  -4  -5  -3   15.47    1.41
  -4  -5  -3   14.67    1.17
   4   5   3   18.21    1.38
   4   5   3   15.91    1.38
   4   5   4  137.38    5.15
  -4  -5  -4  123.63    4.47
  -4  -5  -4  130.95    4.98
   4   5   4  131.54    5.09
  -4  -5  -5   99.53    3.96
   4   5   5   97.09    4.25
   4   5   5   97.18    4.30
   4   5   6   53.17    3.02
  -4  -5  -6   54.07    2.44
  -4  -5  -6   52.83    2.20
   4   5   6   52.94    3.02
  -4  -5  -7    8.61    0.79
   4   5   7    9.85    1.71
  -4  -5  -7   11.70    1.02
  -4  -5  -8  132.88    4.67
   4   5   8  131.26    5.76
   4   5   8  127.70    4.66
  -4  -5  -8  129.01    4.56
  -4  -5  -8  135.36    5.50
   4   5   8  138.13    5.69
   4   5   8  128.22    4.58
   4   5   9   53.74    3.33
   4   5   9   58.53    2.27
  -4  -5  -9   55.95    2.25
   4   5   9   54.87    2.37
   4   5   9   51.66    3.17
  -4  -5  -9   60.99    2.34
  -4  -5 -10   13.14    0.92
  -4  -5 -10   12.38    0.91
   4   5  10   12.98    1.04
   4   5  10   13.02    1.78
   4   5  10   13.90    1.65
   4   5  10   12.63    0.88
  -4  -5 -11    9.28    0.74
   4   5  11    9.40    0.84
  -4  -5 -12    1.77    0.41
   4   5  12    1.70    0.46
  -4  -6  10    6.11    0.54
  -4  -6  10    7.37    0.61
  -4  -6   9    8.65    0.85
  -4  -6   9    8.40    0.88
  -4  -6   8    6.32    1.39
  -4  -6   8    6.67    1.00
   4   6  -7   14.42    1.09
  -4  -6   7   12.93    1.27
  -4  -6   6   26.46    1.60
   4   6  -6   26.51    1.43
  -4  -6   6   27.68    1.55
   4   6  -6   27.87    2.14
  -4  -6   5    3.97    1.06
   4   6  -5    2.72    1.37
   4   6  -5    4.21    0.87
  -4  -6   4  100.37    4.96
   4   6  -4   94.72    3.50
  -4  -6   4   95.99    3.66
  -4  -6   3   32.94    2.41
   4   6  -3   31.08    1.90
  -4  -6   3   36.44    2.82
   4   6  -3   32.72    1.49
  -4  -6   3   34.33    1.70
  -4  -6   3   28.39    1.94
   4   6  -3   32.86    1.41
  -4  -6   2   23.77    2.42
   4   6  -2   27.06    1.88
   4   6  -2   27.96    1.72
  -4  -6   2   26.88    2.00
  -4  -6   2   27.90    1.87
  -4  -6   2   27.28    1.49
   4   6  -1   93.09    3.94
   4   6  -1   99.11    3.97
   4   6  -1   97.53    4.10
  -4  -6   1   96.96    4.61
  -4  -6   1  100.28    4.16
   4   6   0  112.33    4.41
   4   6   0  115.42    4.47
  -4  -6   0  113.85    5.06
  -4  -6   0  125.63    4.80
   4   6   1  219.08    7.72
  -4  -6  -1  227.05    8.10
  -4  -6  -1  209.76    8.28
   4   6   1  220.43    7.76
   4   6   2  193.91    7.17
   4   6   2  197.41    7.09
  -4  -6  -2  204.43    7.24
   4   6   2  186.85    6.73
  -4  -6  -2  191.71    6.48
  -4  -6  -2  187.81    7.28
   4   6   2  193.84    6.86
  -4  -6  -3   28.59    1.40
   4   6   3   29.28    1.92
  -4  -6  -3   30.27    1.83
   4   6   3   33.33    2.09
   4   6   3   31.31    1.55
  -4  -6  -4    2.10    0.71
   4   6   4    3.34    1.15
   4   6   4    2.48    1.11
   4   6   4    3.47    1.30
  -4  -6  -4    2.32    1.09
   4   6   4    2.40    0.67
   4   6   5    1.00    1.08
  -4  -6  -5    1.45    1.01
   4   6   5    2.70    1.40
  -4  -6  -5    2.13    0.78
   4   6   5    3.25    1.32
   4   6   6    9.08    1.66
   4   6   6    7.58    1.41
  -4  -6  -6    9.73    1.01
   4   6   7   28.90    2.37
   4   6   7   25.37    1.99
  -4  -6  -8   44.70    1.85
   4   6   8   42.80    1.98
   4   6   8   45.53    2.58
  -4  -6  -8   49.49    2.06
   4   6   8   49.73    3.09
  -4  -6  -8   48.64    2.75
   4   6   8   49.96    2.94
   4   6   9    6.24    1.59
   4   6   9    5.37    1.42
   4   6   9    5.85    1.11
  -4  -6  -9    5.08    0.92
  -4  -6  -9    4.65    0.67
   4   6   9    5.95    0.86
  -4  -6 -10    5.92    0.73
  -4  -6 -10    5.26    0.62
   4   6  10    6.28    0.77
  -4  -6 -11    2.07    0.46
   4   6  11    1.94    0.54
  -4  -7  10    1.56    0.30
  -4  -7   9   12.53    0.88
  -4  -7   9   12.23    0.80
  -4  -7   8   17.48    1.19
  -4  -7   7    3.14    1.00
  -4  -7   6   17.36    1.27
   4   7  -6   14.92    1.12
   4   7  -5    6.93    1.30
   4   7  -5    5.55    0.94
  -4  -7   5    5.61    1.16
  -4  -7   4   20.95    2.47
   4   7  -4   22.06    1.28
   4   7  -4   21.74    1.77
  -4  -7   4   21.73    1.54
  -4  -7   3    1.48    1.15
   4   7  -3    2.16    1.07
  -4  -7   3    3.20    1.39
   4   7  -3    1.27    0.63
   4   7  -2    1.95    0.70
  -4  -7   2    0.36    1.72
   4   7  -2    1.98    1.24
   4   7  -2    2.55    0.61
   4   7  -2    1.57    1.07
  -4  -7   2    2.34    1.23
  -4  -7   2    1.59    1.00
  -4  -7   1    5.44    1.73
   4   7  -1    5.75    1.14
   4   7  -1    5.92    0.68
  -4  -7   1    7.15    1.05
  -4  -7   1    6.69    1.40
   4   7   0   36.02    2.19
  -4  -7   0   36.09    2.67
  -4  -7   0   38.21    2.41
  -4  -7   0   38.07    1.76
   4   7   0   34.17    1.51
   4   7   0   34.51    1.94
  -4  -7  -1   21.29    1.05
   4   7   1   24.23    1.77
  -4  -7  -1   20.18    2.05
   4   7   1   20.91    1.36
   4   7   1   22.38    1.47
   4   7   1   21.81    1.11
  -4  -7  -1   21.50    1.91
   4   7   1   21.84    1.04
   4   7   2    9.48    0.72
   4   7   2    9.39    0.95
  -4  -7  -2    9.15    1.57
  -4  -7  -2    8.26    0.78
   4   7   2    8.12    1.03
   4   7   2    9.19    1.37
  -4  -7  -2    9.50    1.52
  -4  -7  -3   32.84    2.27
   4   7   3   33.99    2.16
   4   7   3   36.17    2.35
  -4  -7  -3   32.15    1.52
   4   7   3   32.80    1.43
   4   7   3   34.12    1.76
   4   7   4   12.44    1.68
   4   7   4   12.14    0.85
  -4  -7  -4   11.80    0.99
  -4  -7  -4   11.66    1.49
   4   7   4    9.24    1.34
   4   7   5    6.78    1.60
   4   7   5    6.91    0.74
  -4  -7  -5    7.00    1.22
  -4  -7  -5    6.71    0.97
   4   7   5    6.39    1.36
  -4  -7  -6    5.61    1.00
   4   7   6    4.84    1.32
   4   7   6    5.58    0.76
  -4  -7  -7    5.91    1.03
   4   7   7    7.37    1.28
   4   7   7    7.58    1.68
   4   7   8   13.21    1.79
  -4  -7  -9    3.80    0.80
   4   7   9    3.99    0.63
   4   7   9    2.36    1.22
   4   7  10    0.37    0.41
  -4  -7 -10   -0.02    0.60
  -4  -7 -11    1.58    0.38
   4   8  -9    2.23    0.33
  -4  -8   9    2.32    0.52
  -4  -8   8    8.17    0.84
   4   8  -6   19.91    1.21
  -4  -8   6   17.44    1.32
  -4  -8   5   66.96    2.85
  -4  -8   4   18.45    1.47
  -4  -8   4   11.65    2.34
   4   8  -3    1.72    1.19
  -4  -8   3    1.32    1.11
   4   8  -3    0.78    0.76
   4   8  -3    1.54    0.72
   4   8  -2    5.76    1.37
   4   8  -2    5.15    0.76
  -4  -8   2    3.42    1.37
  -4  -8   2    4.16    1.11
   4   8  -2    4.38    0.83
  -4  -8   2    3.15    1.98
   4   8  -1   11.88    0.92
   4   8  -1   11.68    1.53
  -4  -8   1   13.02    1.70
  -4  -8   1   11.95    1.28
   4   8  -1   11.96    0.92
   4   8  -1   12.51    1.60
  -4  -8   1    8.41    2.14
   4   8   0   33.31    2.27
  -4  -8   0   31.33    2.69
   4   8   0   37.40    2.29
   4   8   0   32.33    1.55
  -4  -8   0   34.26    1.79
  -4  -8   0   34.04    2.46
   4   8   1   12.19    1.47
  -4  -8  -1   12.13    1.92
   4   8   1    9.91    0.88
   4   8   1   11.53    0.83
  -4  -8  -1   11.11    1.06
   4   8   2   29.75    2.08
  -4  -8  -2   31.81    2.48
  -4  -8  -2   30.82    2.34
  -4  -8  -2   29.89    1.39
   4   8   2   29.38    1.38
   4   8   2   29.55    1.47
  -4  -8  -3    5.42    1.41
  -4  -8  -3    6.13    0.82
   4   8   3    6.07    0.74
  -4  -8  -4   10.40    1.54
  -4  -8  -4   10.50    1.02
   4   8   4   10.67    0.89
   4   8   5    6.55    1.28
  -4  -8  -5    6.34    0.99
  -4  -8  -5    7.23    1.25
   4   8   5    6.96    0.81
   4   8   6   14.70    1.48
   4   8   6   17.15    1.06
  -4  -8  -6   16.20    1.23
   4   8   7   42.11    1.83
  -4  -8  -7   47.40    2.01
   4   8   8    9.16    0.76
  -4  -8  -8    9.37    0.97
   4   8   9    7.73    0.61
  -4  -8 -10   13.43    0.76
  -4  -9   8    0.87    0.52
  -4  -9   8    1.04    0.28
  -4  -9   6    0.76    0.86
  -4  -9   6   -0.02    0.84
  -4  -9   5   13.37    1.26
  -4  -9   5   14.39    1.17
   4   9  -5   13.60    1.02
  -4  -9   4    6.22    1.88
  -4  -9   4    9.32    1.23
   4   9  -4    6.74    0.90
   4   9  -3   16.50    1.64
   4   9  -3   15.18    1.01
   4   9  -3   15.62    1.11
   4   9  -2    7.66    1.44
  -4  -9   2   10.77    1.59
   4   9  -2    9.06    0.92
  -4  -9   2    7.49    2.21
   4   9  -2   10.10    0.92
  -4  -9   2   10.63    1.26
   4   9  -1   13.69    1.67
  -4  -9   1   13.85    1.78
  -4  -9   1   10.25    1.26
   4   9  -1   12.33    0.97
   4   9  -1   12.15    0.95
  -4  -9   1   12.98    2.26
   4   9   0   54.61    3.01
  -4  -9   0   54.96    3.11
  -4  -9   0   48.94    3.49
   4   9   0   51.66    2.87
   4   9   0   52.94    2.13
   4   9   0   50.10    2.13
  -4  -9   0   52.73    2.31
  -4  -9  -1   67.38    2.69
  -4  -9  -1   56.27    3.73
   4   9   1   68.32    3.34
   4   9   1   68.79    2.57
   4   9   1   66.19    2.62
   4   9   1   68.28    3.47
  -4  -9  -2   30.81    1.39
  -4  -9  -2   32.51    2.42
   4   9   2   31.19    2.15
  -4  -9  -2   30.42    2.46
   4   9   2   32.72    1.46
   4   9   2   30.14    1.54
   4   9   2   29.51    2.27
  -4  -9  -3   16.05    1.77
   4   9   3   12.60    1.54
   4   9   3   13.63    1.10
   4   9   3   15.70    1.01
  -4  -9  -3   13.82    1.01
   4   9   4   18.70    1.63
   4   9   4   20.15    1.14
  -4  -9  -4   19.17    1.21
   4   9   4   21.36    1.26
  -4  -9  -5   36.62    1.73
   4   9   5   38.46    1.66
  -4  -9  -6   44.65    1.97
   4   9   6   47.18    1.88
  -4  -9  -7   66.89    2.56
   4   9   7   66.66    2.47
  -4  -9  -8   12.42    0.88
   4   9   8   12.25    0.72
  -4  -9  -9   20.87    0.97
   4   9   9   20.42    0.95
  -4 -10   7    0.22    0.47
  -4 -10   6    2.64    0.65
  -4 -10   5   14.28    1.11
  -4 -10   5   12.94    1.00
   4  10  -4    6.56    0.75
  -4 -10   4    6.27    0.91
  -4 -10   3   15.83    1.32
  -4 -10   3   17.41    2.25
   4  10  -3   14.86    0.99
   4  10  -2    3.12    0.70
  -4 -10   2    1.65    1.69
  -4 -10   2    2.93    1.05
   4  10  -2    1.59    1.10
   4  10  -2    2.59    0.69
   4  10  -1   10.50    0.88
  -4 -10   1    8.39    1.92
  -4 -10   1    8.83    1.13
   4  10  -1   12.58    1.49
   4  10  -1   11.62    0.93
   4  10   0  120.03    4.27
  -4 -10   0  109.64    5.55
  -4 -10   0  118.48    4.42
   4  10   0  124.28    5.12
   4  10   0  128.95    4.34
   4  10   1  172.71    5.80
  -4 -10  -1  174.84    5.90
   4  10   1  178.72    6.80
   4  10   1  167.58    5.90
   4  10   2  118.64    4.28
   4  10   2  114.33    3.93
   4  10   2  125.20    3.31
   4  10   3   32.37    1.54
   4  10   3   31.53    1.48
   4  10   3   32.91    2.31
   4  10   4   34.90    1.53
  -4 -10  -4   35.00    1.52
   4  10   5   28.23    2.04
  -4 -10  -5   27.94    1.38
   4  10   6   24.47    1.09
  -4 -10  -6   22.73    1.16
   4  10   6   23.07    1.19
  -4 -10  -7    2.55    0.58
   4  10   7    2.42    0.58
   4  10   7    2.88    0.48
  -4 -10  -8    2.87    0.49
   4  10   8    2.54    0.45
  -4 -10  -8    2.19    0.44
  -4 -11   5   19.75    0.90
  -4 -11   4   18.56    0.96
   4  11  -3   11.85    0.72
  -4 -11   3   11.79    1.02
  -4 -11   2    3.03    0.84
   4  11  -2   -0.50    0.39
   4  11  -1   35.47    1.45
  -4 -11   1   29.96    1.55
   4  11   0   66.01    1.91
  -4 -11   0   31.88    1.74
   4  11   1   28.18    1.27
  -4 -11  -1   23.51    1.13
   4  11   2    4.93    0.74
   4  11   5   15.42    0.87
   4  11   6   16.21    0.81
   4  11   7    5.43    0.39
  -4 -11  -7    5.93    0.45
   4  12   0    0.20    0.46
   4  12   1    0.76    0.49
  -4 -12  -2   -0.12    0.33
  -4 -12  -3    5.56    0.47
   4  12   4    2.87    0.40
  -4 -12  -4    2.28    0.40
   4  12   5   -0.05    0.24
  -4 -12  -5   -0.38    0.29
   5  -9  -3   17.27    0.79
  -5   9   2   13.94    0.72
   5  -9  -2   12.61    0.78
   5  -9  -1   50.40    1.90
   5  -9   0   49.82    1.85
  -5   8   5    6.66    0.43
   5  -8  -5    8.96    0.55
  -5   8   4    3.65    0.53
   5  -8  -4    4.05    0.67
  -5   8   3    1.13    0.60
   5  -8  -3    2.12    0.77
  -5   8   2   20.66    1.07
  -5   8   2   27.39    1.22
  -5   8   1   49.02    1.99
  -5   8   1   54.08    2.08
  -5   8   0   26.66    1.29
  -5   8   0   25.56    1.34
   5  -8   1   36.12    2.69
  -5   8  -1   35.10    1.59
  -5   8  -2   11.07    0.95
  -5   8  -3    5.34    0.82
  -5   8  -4    0.91    0.72
  -5   8  -5    0.06    0.70
   5  -7  -6    0.64    0.43
  -5   7   6    1.19    0.38
   5  -7  -6    0.96    0.50
  -5   7   5    8.66    0.65
   5  -7  -5   10.98    0.87
  -5   7   5    9.34    0.73
   5  -7  -5   10.11    0.81
  -5   7   4    2.59    0.66
  -5   7   4    3.10    0.72
   5  -7  -4    3.04    0.74
  -5   7   3    1.00    0.71
  -5   7   3    1.01    0.75
   5  -7  -3    2.74    0.79
  -5   7   2    1.17    0.80
   5  -7  -2    2.42    1.63
  -5   7   2   -0.84    0.79
   5  -7  -2    0.42    0.73
  -5   7   1    4.62    0.89
  -5   7   1    5.63    0.88
   5  -7  -1    6.17    1.80
  -5   7   0    1.83    0.84
  -5   7   0    2.02    0.82
   5  -7   0   -0.23    1.64
   5  -7   1    3.56    1.79
  -5   7  -1    3.92    0.87
  -5   7  -1    2.94    0.89
   5  -7   1    5.67    1.66
   5  -7   2   21.87    2.44
  -5   7  -2   23.40    1.35
  -5   7  -2   23.07    1.37
  -5   7  -3   52.50    2.22
   5  -7   3   47.85    3.32
   5  -7   3   50.44    3.34
   5  -7   3   51.55    3.29
   5  -7   4    7.64    1.76
  -5   7  -4    7.81    1.03
   5  -7   4    7.16    1.57
   5  -7   5    8.43    1.75
  -5   7  -5    6.58    0.99
  -5   7  -6   29.16    1.55
   5  -6  -7    1.18    0.56
  -5   6   7    1.40    0.36
  -5   6   7    0.31    0.37
   5  -6  -6    7.73    0.82
  -5   6   6    6.51    0.70
   5  -6  -6    7.76    0.80
  -5   6   6    6.89    0.73
  -5   6   5   -0.88    0.75
  -5   6   5    0.56    0.70
   5  -6  -5    0.12    0.80
   5  -6  -4    3.92    1.51
  -5   6   4    2.88    0.85
   5  -6  -4    1.72    0.92
  -5   6   4    3.14    0.82
  -5   6   3    0.73    0.84
  -5   6   3    1.93    0.87
   5  -6  -3    0.47    0.91
   5  -6  -2   15.43    1.22
   5  -6  -2   16.24    2.12
   5  -6  -2   16.66    2.29
  -5   6   2   15.64    1.23
  -5   6   2   17.18    1.23
  -5   6   1   11.46    1.08
   5  -6  -1   10.35    1.02
  -5   6   1   12.11    1.09
   5  -6  -1    8.49    2.12
   5  -6  -1   10.65    2.25
   5  -6  -1   13.37    2.18
  -5   6   0   60.10    2.46
   5  -6   0   57.87    3.71
   5  -6   0   60.50    3.85
  -5   6   0   60.26    2.52
   5  -6   1  107.86    5.54
  -5   6  -1  113.82    4.14
  -5   6  -1  113.89    4.18
   5  -6   1  116.84    5.47
   5  -6   1  113.35    5.60
   5  -6   2  158.66    6.80
   5  -6   2  162.21    7.02
   5  -6   2  150.20    6.58
  -5   6  -2  154.83    5.53
  -5   6  -2  154.79    5.47
  -5   6  -3    3.01    0.95
  -5   6  -3    4.41    0.91
   5  -6   3    3.13    1.81
  -5   6  -4    1.89    0.91
   5  -6   4    2.29    1.62
   5  -6   4    3.80    1.65
   5  -6   4    4.10    1.73
   5  -6   5  136.05    6.09
  -5   6  -5  139.83    5.05
   5  -6   6   96.48    4.75
  -5   6  -6  106.88    3.97
  -5   6  -7   88.96    3.51
   5  -6   7   95.40    4.47
   5  -5  -8    0.25    0.50
  -5   5   7    9.24    0.71
  -5   5   7   10.18    0.84
  -5   5   6   11.19    0.91
  -5   5   6   10.95    1.03
  -5   5   5   54.32    1.43
   5  -5  -5   59.78    1.65
  -5   5   5   56.37    1.55
   5  -5  -5   56.17    2.72
   5  -5  -5   61.94    2.67
  -5   5   4   45.08    1.98
  -5   5   4   41.09    1.92
   5  -5  -4   38.97    2.96
   5  -5  -4   38.07    2.62
   5  -5  -4   42.47    2.03
  -5   5   3   68.79    2.74
   5  -5  -3   66.58    3.97
   5  -5  -3   70.99    3.79
   5  -5  -3   67.12    4.06
  -5   5   3   65.15    2.71
   5  -5  -2    5.31    1.46
   5  -5  -2    4.67    1.98
   5  -5  -2    3.77    1.71
   5  -5  -2    4.57    2.06
  -5   5   2    2.43    0.81
   5  -5  -1   37.66    3.06
   5  -5  -1   41.29    3.05
   5  -5  -1   36.02    3.08
  -5   5   1   39.21    1.80
   5  -5   0  101.25    5.34
   5  -5   0   96.92    5.11
  -5   5   0   99.49    3.76
  -5   5   0  108.55    3.87
   5  -5   1   41.56    3.29
   5  -5   1   53.42    3.40
   5  -5   1   47.55    3.27
  -5   5  -1   47.17    2.17
  -5   5  -1   47.43    2.05
  -5   5  -1   48.44    2.11
  -5   5  -2   15.15    1.19
   5  -5   2   19.73    2.15
   5  -5   2   19.50    2.35
  -5   5  -2   18.89    1.16
   5  -5   2   19.84    2.32
  -5   5  -3   28.28    1.52
   5  -5   3   24.62    2.18
   5  -5   3   26.52    2.50
   5  -5   3   24.56    2.29
  -5   5  -3   25.50    1.38
  -5   5  -4   10.20    1.10
   5  -5   4   11.53    1.89
  -5   5  -5    6.82    1.09
   5  -5   5    7.18    1.53
   5  -5   5    8.05    1.58
   5  -5   5    9.30    1.89
   5  -5   6   55.10    3.31
  -5   5  -6   55.09    2.21
  -5   5  -6   63.53    2.58
   5  -5   7    4.10    1.72
  -5   5  -7    3.88    0.60
  -5   5  -7    3.67    1.12
   5  -5   8   11.25    1.84
  -5   4   9    5.01    0.48
  -5   4   8    7.75    0.77
   5  -4  -8    8.06    0.78
  -5   4   7   20.65    1.23
   5  -4  -7   21.42    1.29
  -5   4   6   47.77    2.08
   5  -4  -6   43.27    2.71
  -5   4   5   23.80    1.51
   5  -4  -5   27.06    2.38
   5  -4  -5   25.83    1.60
   5  -4  -4    4.41    1.35
   5  -4  -4    2.68    1.68
   5  -4  -4    1.88    1.69
   5  -4  -4    6.53    1.68
   5  -4  -3   30.11    2.41
   5  -4  -3   24.35    2.58
   5  -4  -3   24.60    2.33
   5  -4  -3   25.00    2.59
  -5   4   2    4.63    0.88
  -5   4   2    5.09    0.88
   5  -4  -2    2.41    1.49
  -5   4   2    3.66    0.76
   5  -4  -1   41.22    3.04
  -5   4   1   36.16    1.72
  -5   4   1   40.87    1.83
  -5   4   1   39.00    1.74
   5  -4  -1   34.53    2.48
  -5   4   0  171.04    5.74
   5  -4   0  165.75    7.12
  -5   4   0  161.91    5.73
  -5   4   0  161.63    6.15
   5  -4   0  159.61    6.47
  -5   4   0  169.36    5.84
  -5   4  -1  212.96    7.14
  -5   4  -1  202.82    7.23
   5  -4   1  204.53    8.44
  -5   4  -1  202.56    7.52
  -5   4  -1  219.65    7.24
  -5   4  -2   45.24    1.94
   5  -4   2   39.52    2.82
   5  -4   2   43.47    3.06
  -5   4  -2   43.19    1.84
   5  -4   3    0.78    1.46
   5  -4   3    0.74    1.46
  -5   4  -3    1.81    0.69
   5  -4   3    1.73    1.44
  -5   4  -3    2.20    0.76
   5  -4   3    0.62    1.31
  -5   4  -3    2.16    0.63
  -5   4  -3    2.26    0.83
  -5   4  -4  221.64    7.61
  -5   4  -4  217.62    7.50
   5  -4   4  228.44    8.63
  -5   4  -4  229.68    7.66
   5  -4   4  216.55    8.42
   5  -4   5    4.43    1.39
  -5   4  -5    6.06    0.89
  -5   4  -5    5.83    0.75
  -5   4  -5    7.26    1.02
  -5   4  -6   39.32    1.98
  -5   4  -6   40.09    1.73
   5  -4   6   42.38    2.87
   5  -4   6   36.42    2.57
  -5   4  -7   36.93    1.65
  -5   4  -7   38.13    1.60
  -5   4  -7   38.63    2.02
   5  -4   7   40.31    2.84
  -5   4  -7   35.85    1.61
   5  -4   8   20.59    2.24
  -5   4  -8   20.83    1.16
  -5   4  -8   21.61    1.15
  -5   4  -8   22.11    1.22
  -5   4  -9    4.45    0.65
  -5   4  -9    4.66    0.77
  -5   4  -9    4.38    0.69
  -5   4 -10    5.59    0.72
  -5   4 -10    4.62    0.62
  -5   4 -11   -0.04    0.51
  -5   3   9    0.27    0.56
   5  -3  -9    0.67    0.47
  -5   3   8    7.86    0.88
   5  -3  -8    8.13    0.89
  -5   3   7    5.00    0.93
   5  -3  -7    4.72    0.97
  -5   3   7    4.66    0.64
  -5   3   6   36.48    1.84
  -5   3   6   34.85    1.57
   5  -3  -6   33.29    2.44
   5  -3  -5  143.60    5.98
   5  -3  -5  142.51    6.08
  -5   3   5  129.83    4.68
   5  -3  -5  147.92    6.18
   5  -3  -4   30.65    2.57
   5  -3  -4   28.76    2.61
   5  -3  -3    3.19    1.79
  -5   3   3    1.91    0.84
   5  -3  -3    1.85    1.51
  -5   3   2    1.09    0.95
   5  -3  -2    1.93    1.41
   5  -3  -2    2.33    1.26
  -5   3   2    0.99    0.73
  -5   3   2    1.61    0.73
  -5   3   1   93.24    3.27
   5  -3  -1   87.42    3.77
   5  -3  -1   80.54    3.82
  -5   3   1   83.51    3.21
   5  -3  -1   83.84    4.03
  -5   3   1   96.89    3.98
  -5   3   1   87.57    3.71
   5  -3   0   15.85    1.44
   5  -3   0   15.67    1.41
   5  -3   0   14.97    1.73
  -5   3   0   15.30    1.29
   5  -3   0   17.51    1.60
  -5   3   0   18.87    1.69
   5  -3   1   26.36    1.62
  -5   3  -1   24.74    1.93
   5  -3   1   27.02    2.16
  -5   3  -1   26.12    1.62
   5  -3   1   28.71    1.78
   5  -3   1   27.39    1.82
   5  -3   2   37.87    2.48
  -5   3  -2   37.05    1.95
   5  -3   2   40.47    2.41
   5  -3   2   41.13    2.15
   5  -3   2   37.17    2.03
   5  -3   3   19.59    1.80
   5  -3   3   21.38    1.53
   5  -3   3   18.27    1.80
  -5   3  -3   19.46    1.68
   5  -3   4    8.73    1.20
   5  -3   4    8.69    1.26
  -5   3  -4    9.10    0.85
   5  -3   4    8.84    1.15
  -5   3  -4    9.83    0.77
  -5   3  -5    1.08    0.64
  -5   3  -5    1.75    0.69
   5  -3   5    1.95    0.88
   5  -3   5    1.84    0.91
   5  -3   5    0.91    1.11
  -5   3  -6    3.34    0.70
   5  -3   6    4.50    1.45
  -5   3  -6    3.85    0.67
  -5   3  -6    4.57    0.74
  -5   3  -6    4.01    1.00
   5  -3   6    3.66    1.32
   5  -3   7   67.19    3.75
  -5   3  -7   63.63    2.45
  -5   3  -7   62.51    2.77
  -5   3  -7   60.94    2.49
  -5   3  -7   66.73    2.52
   5  -3   8    6.90    1.80
  -5   3  -8    5.40    1.16
  -5   3  -8    4.80    0.81
  -5   3  -8    5.20    0.81
   5  -3   8    3.90    1.63
  -5   3  -8    6.07    0.87
  -5   3  -9    6.52    0.83
  -5   3  -9    7.82    0.94
  -5   3  -9    8.19    0.84
  -5   3 -10   10.11    0.87
  -5   3 -10   11.57    0.84
  -5   3 -10   11.97    0.99
   5  -3  10   10.72    2.09
  -5   3 -11    9.84    0.84
  -5   3 -12   14.00    0.80
  -5   2  10    4.33    0.49
  -5   2   9    8.13    0.81
  -5   2   8    0.85    0.55
   5  -2  -8    3.02    1.44
   5  -2  -8    1.20    0.75
   5  -2  -7    2.41    0.92
  -5   2   7    1.82    0.66
  -5   2   6   15.50    0.97
   5  -2  -6   13.62    2.08
   5  -2  -6   14.35    1.74
   5  -2  -5    3.29    1.59
   5  -2  -5    3.24    1.79
  -5   2   5    3.37    0.63
   5  -2  -4   96.87    4.55
   5  -2  -4   86.60    4.54
  -5   2   3   59.90    2.93
   5  -2  -3   56.82    3.33
   5  -2  -3   55.74    3.17
  -5   2   2    1.23    0.92
   5  -2  -2    0.82    1.30
   5  -2  -2    0.16    1.26
   5  -2  -2    1.79    1.19
   5  -2  -1    0.12    0.98
  -5   2   1    0.11    0.80
   5  -2  -1    0.52    1.23
   5  -2  -1   -0.62    1.11
   5  -2   0    8.35    1.28
  -5   2   0    8.77    1.40
   5  -2   0    8.60    1.13
   5  -2   0    9.68    1.19
  -5   2   0    9.89    1.09
   5  -2   0   11.85    1.52
  -5   2  -1    9.41    1.46
  -5   2  -1    7.04    1.20
   5  -2   1    5.35    0.95
   5  -2   1    9.17    1.29
  -5   2  -1    6.33    0.97
   5  -2   1    7.66    1.36
   5  -2   1    7.26    0.73
   5  -2   1    9.07    1.09
   5  -2   2   14.11    1.48
   5  -2   2   10.52    0.84
  -5   2  -2   10.72    1.06
   5  -2   2    9.90    1.37
   5  -2   2   11.58    1.11
  -5   2  -3   20.24    1.76
   5  -2   3   22.40    1.71
   5  -2   3   21.05    1.40
   5  -2   4   21.99    1.38
   5  -2   4   20.85    1.59
  -5   2  -4   23.59    1.76
  -5   2  -5  253.13    9.15
  -5   2  -5  243.21    8.43
   5  -2   5  264.87    9.14
   5  -2   5  266.22    9.14
  -5   2  -5  251.93    8.55
  -5   2  -6  125.46    4.33
  -5   2  -6  113.56    4.26
  -5   2  -6  116.64    5.03
  -5   2  -6  126.93    4.49
  -5   2  -6  127.24    4.32
   5  -2   6  133.33    5.43
   5  -2   7  115.18    5.09
  -5   2  -7  106.82    3.89
  -5   2  -7  105.11    3.84
  -5   2  -7  107.73    4.63
   5  -2   7  115.81    4.86
  -5   2  -7  106.80    4.08
  -5   2  -7  106.34    3.90
  -5   2  -8   45.60    2.00
  -5   2  -8   45.85    1.98
  -5   2  -8   50.69    2.71
  -5   2  -8   48.74    2.08
   5  -2   8   42.97    2.89
   5  -2   8   44.11    3.12
  -5   2  -9   30.10    1.60
  -5   2  -9   30.71    1.55
   5  -2   9   33.31    2.88
  -5   2  -9   30.98    1.53
  -5   2 -10   89.13    3.14
  -5   2 -10   70.93    3.01
  -5   2 -10   86.60    3.06
   5  -2  10   76.68    4.38
  -5   2 -11   71.47    2.69
  -5   2 -11   68.90    2.58
  -5   2 -12    3.57    0.46
  -5   2 -12    3.22    0.66
  -5   2 -13    0.35    0.36
  -5   1  10   -0.06    0.52
  -5   1   9   -0.41    0.37
   5  -1  -8    1.84    0.77
   5  -1  -8    2.56    1.48
  -5   1   8    2.08    0.62
  -5   1   7    5.97    0.95
   5  -1  -7    7.53    1.01
  -5   1   6   -0.89    0.85
   5  -1  -6    0.86    1.08
   5  -1  -6   -0.25    1.19
  -5   1   5   36.21    1.73
   5  -1  -5   38.28    2.31
  -5   1   5   36.12    1.56
  -5   1   5   33.69    1.82
   5  -1  -5   35.72    2.51
   5  -1  -4  187.79    7.46
  -5   1   4  195.30    6.86
   5  -1  -4  191.64    8.02
   5  -1  -4  186.92    7.85
  -5   1   4  209.79    6.83
  -5   1   4  209.64    6.96
   5  -1  -3   77.58    3.87
   5  -1  -3   80.10    3.69
  -5   1   3   77.96    2.93
   5  -1  -3   72.90    3.79
  -5   1   3   87.03    3.62
   5  -1  -2  239.11    8.92
  -5   1   2  244.69    8.80
   5  -1  -2  231.29    8.81
   5  -1  -2  254.76    9.03
   5  -1  -2  248.93    8.95
   5  -1  -2  248.59    8.77
  -5   1   2  251.67    8.84
   5  -1  -1  240.34    8.87
  -5   1   1  258.13    8.89
   5  -1  -1  245.74    8.84
  -5   1   1  243.45    8.72
   5  -1  -1  246.54    8.83
  -5   1   0   75.16    3.44
   5  -1   0   75.00    2.95
   5  -1   0   76.86    2.90
  -5   1   0   70.81    3.12
  -5   1  -1  383.30   13.95
   5  -1   1  418.95   13.96
   5  -1   1  418.03   13.73
   5  -1   1  402.09   13.54
   5  -1   1  405.57   13.63
   5  -1   2  114.85    4.42
  -5   1  -2  116.45    4.65
   5  -1   2  123.44    4.51
   5  -1   2  131.83    4.85
  -5   1  -3   49.69    2.47
  -5   1  -3   48.54    2.54
   5  -1   3   49.66    2.17
   5  -1   4  688.39   22.86
   5  -1   4  695.29   22.82
  -5   1  -4  704.30   23.30
  -5   1  -5  597.51   18.87
   5  -1   5  533.39   18.44
  -5   1  -5  548.77   18.73
   5  -1   6  223.03    7.48
  -5   1  -6  196.81    6.93
  -5   1  -6  198.45    6.83
   5  -1   6  196.73    7.27
  -5   1  -6  186.91    7.48
  -5   1  -6  202.31    6.83
   5  -1   6  215.85    7.77
   5  -1   7  135.62    5.39
  -5   1  -7  129.80    4.67
  -5   1  -7  134.77    4.65
   5  -1   7  137.79    5.69
  -5   1  -7  125.94    4.79
  -5   1  -7  134.52    5.41
  -5   1  -7  128.84    4.61
   5  -1   8   39.50    2.69
   5  -1   8   32.58    2.73
  -5   1  -8   41.32    1.87
  -5   1  -8   36.95    1.75
  -5   1  -8   40.74    1.81
  -5   1  -8   41.17    2.49
  -5   1  -9    7.85    1.37
  -5   1  -9    8.74    1.05
  -5   1  -9    7.08    0.91
   5  -1   9    7.36    2.15
  -5   1  -9    8.64    0.94
   5  -1   9    4.41    1.55
   5  -1  10   36.59    2.94
  -5   1 -10   33.92    1.77
  -5   1 -10   40.99    1.91
  -5   1 -11   31.47    1.46
  -5   1 -12    8.39    0.69
  -5   1 -13    3.67    0.32
  -5   1 -13    6.22    0.54
   5   0  -8    5.12    0.73
  -5   0   8    2.88    0.82
  -5   0   7    1.46    1.16
   5   0  -7   -0.18    1.17
   5   0  -7    3.74    1.59
  -5   0   7    0.29    0.97
  -5   0   7    0.84    0.85
  -5   0   6    2.71    1.23
   5   0  -6    3.45    1.41
   5   0  -6    7.20    1.77
  -5   0   6    4.25    0.91
  -5   0   6    3.62    0.95
  -5   0   5   10.50    1.01
   5   0  -5   10.42    1.57
  -5   0   5   10.73    1.07
   5   0  -5   11.45    2.01
  -5   0   5    8.29    1.30
  -5   0   5   10.99    0.90
   5   0  -5   11.07    1.60
  -5   0   4  118.50    4.08
  -5   0   4  114.46    4.15
  -5   0   4  103.42    4.51
   5   0  -4  121.78    5.19
  -5   0   4  111.93    4.09
   5   0  -4  117.00    4.72
  -5   0   4  120.86    4.87
  -5   0   3  346.49   12.52
  -5   0   3  386.34   12.90
   5   0  -3  385.13   13.08
  -5   0   3  371.28   12.68
   5   0  -3  368.69   12.81
  -5   0   2  435.14   14.62
   5   0  -2  412.32   14.57
   5   0  -2  424.16   14.62
   5   0  -2  425.75   14.80
   5   0  -2  428.89   14.80
   5   0  -2  433.11   14.60
  -5   0   2  436.08   14.64
   5   0  -1  118.00    4.40
  -5   0   1  114.43    4.40
   5   0  -1  115.58    4.46
  -5   0   1  111.11    4.51
   5   0  -1  118.56    4.53
   5   0  -1  110.06    4.22
   5   0  -1  106.57    4.27
   5   0   0   43.10    1.98
   5   0   0   42.47    1.95
   5   0   0   43.14    2.08
  -5   0   0   43.93    2.35
  -5   0   0   43.07    2.11
   5   0   1   11.24    0.72
  -5   0  -1   12.31    1.11
   5   0   1   11.62    0.97
   5   0   1   11.43    1.03
  -5   0  -1   13.20    1.13
  -5   0  -1   10.58    1.39
  -5   0  -2  120.07    4.42
  -5   0  -2  117.35    4.40
   5   0   2  113.73    3.94
  -5   0  -3  498.72   16.35
  -5   0  -3  487.26   16.21
  -5   0  -3  500.02   16.17
   5   0   3  462.19   15.81
  -5   0  -4  280.48    9.94
  -5   0  -4  283.73    9.98
   5   0   4  286.06    9.61
  -5   0  -5  251.32    9.28
   5   0   5  273.68    9.13
   5   0   6  172.98    6.34
   5   0   6  172.71    6.29
   5   0   6  157.65    5.91
  -5   0  -6  158.41    6.16
  -5   0  -6  148.78    5.86
  -5   0  -7   25.53    2.00
  -5   0  -7   24.05    1.39
  -5   0  -7   23.86    1.30
   5   0   7   28.44    1.85
   5   0   7   26.87    2.03
   5   0   7   30.34    2.13
  -5   0  -7   24.27    1.35
   5   0   8   15.79    2.14
  -5   0  -8   15.18    1.12
  -5   0  -8   14.84    1.65
   5   0   8   16.12    1.89
   5   0   8   12.36    1.76
  -5   0  -8   11.77    1.01
  -5   0  -9    6.58    1.35
  -5   0  -9    5.69    0.88
   5   0   9    8.19    2.12
  -5   0 -10   35.94    1.69
   5   0  10   30.82    2.69
   5   0  10   33.46    2.54
  -5   0 -11    0.02    0.75
  -5   0 -11   -0.83    0.86
  -5   0 -12    0.52    0.59
  -5   0 -12    0.67    0.72
  -5   0 -13    0.03    0.38
  -5   0 -13    0.20    0.52
  -5  -1  11    0.42    0.32
  -5  -1   9   16.62    1.00
  -5  -1   8   14.57    1.55
  -5  -1   8   14.26    1.20
  -5  -1   8   11.73    1.05
   5   1  -7   54.80    3.29
  -5  -1   7   52.81    2.90
  -5  -1   7   53.20    2.29
   5   1  -7   54.46    3.23
  -5  -1   7   55.83    2.41
  -5  -1   6    3.60    0.96
   5   1  -6    2.31    1.48
  -5  -1   6    2.85    0.89
  -5  -1   6    2.52    1.22
   5   1  -6    3.99    1.68
  -5  -1   6    2.32    0.69
   5   1  -5   21.72    2.20
   5   1  -5   23.88    2.30
  -5  -1   5   20.73    1.64
  -5  -1   5   19.71    1.28
   5   1  -5   21.79    1.99
  -5  -1   5   21.13    1.25
  -5  -1   5   20.38    1.17
  -5  -1   4  123.90    4.47
  -5  -1   4  134.70    5.18
  -5  -1   4  113.71    4.83
   5   1  -4  144.55    5.54
   5   1  -3  211.09    7.61
   5   1  -3  204.93    7.30
  -5  -1   3  196.58    7.16
   5   1  -3  198.37    7.20
   5   1  -3  202.37    7.13
  -5  -1   3  206.39    7.37
  -5  -1   3  182.73    7.03
  -5  -1   2  157.40    5.71
   5   1  -2  163.98    6.05
   5   1  -2  161.10    6.18
   5   1  -2  162.94    5.95
  -5  -1   2  155.58    6.04
  -5  -1   2  171.59    6.09
   5   1  -2  171.40    6.04
  -5  -1   1    4.12    1.06
   5   1  -1    4.20    0.96
  -5  -1   1    4.85    0.93
   5   1  -1    3.66    0.95
   5   1  -1    5.18    0.96
  -5  -1   0   70.24    2.91
   5   1   0   69.73    2.92
   5   1   0   72.87    2.89
   5   1   0   72.29    2.95
   5   1   0   73.74    2.99
   5   1   0   70.19    2.67
  -5  -1   0   65.75    3.12
  -5  -1  -1    4.19    0.84
   5   1   1    4.41    0.81
   5   1   1    3.95    0.64
  -5  -1  -1    3.78    0.81
  -5  -1  -1    2.65    1.09
   5   1   1    2.87    0.84
   5   1   1    3.42    0.52
  -5  -1  -2   14.16    1.18
   5   1   2   14.47    1.04
   5   1   2   15.56    0.95
  -5  -1  -2   15.52    1.15
   5   1   2   13.41    0.99
  -5  -1  -3    0.90    1.01
  -5  -1  -3    1.07    0.83
   5   1   3    1.02    0.63
   5   1   3    1.10    0.56
   5   1   3    1.34    0.52
  -5  -1  -4   38.49    2.04
   5   1   4   36.48    1.96
   5   1   4   38.79    1.96
  -5  -1  -4   40.59    2.08
  -5  -1  -5   89.36    3.73
  -5  -1  -5   85.30    3.61
   5   1   5   88.22    3.77
   5   1   5   89.01    3.62
   5   1   5   89.22    3.78
   5   1   6   -0.07    1.05
   5   1   6    0.29    1.16
   5   1   6    0.19    0.71
  -5  -1  -6    0.05    0.79
  -5  -1  -6    0.13    0.47
   5   1   6    0.46    1.27
  -5  -1  -7   10.46    0.88
   5   1   7   10.38    1.77
   5   1   7   10.00    1.32
   5   1   7   10.73    1.54
   5   1   7    9.92    1.59
  -5  -1  -7    9.60    1.48
   5   1   8    9.47    1.74
   5   1   8    5.04    1.86
  -5  -1  -8    7.28    0.88
   5   1   8   10.16    1.65
  -5  -1  -8    9.71    1.53
   5   1   8    9.25    1.65
   5   1   9   11.54    1.92
  -5  -1  -9    9.58    1.05
  -5  -1  -9   12.02    1.59
  -5  -1  -9   12.42    1.21
   5   1   9   12.76    1.72
   5   1   9   11.99    1.89
   5   1  10    0.85    1.47
  -5  -1 -10    0.19    0.82
   5   1  10    1.89    1.45
  -5  -1 -10    1.17    0.94
  -5  -1 -11    0.66    0.90
  -5  -1 -12    4.10    0.77
  -5  -1 -13    1.93    0.47
  -5  -2  10    8.00    0.62
  -5  -2   9   13.95    0.95
  -5  -2   9   11.08    1.02
  -5  -2   8    4.81    1.00
  -5  -2   8    4.34    1.21
  -5  -2   8    4.00    0.90
  -5  -2   7    7.48    1.39
   5   2  -7   11.82    1.69
  -5  -2   7    8.49    1.06
   5   2  -7    8.00    1.68
  -5  -2   7    9.94    1.04
  -5  -2   6   52.37    2.13
  -5  -2   6   54.22    2.33
  -5  -2   6   53.18    2.33
   5   2  -6   58.92    3.36
  -5  -2   6   48.93    2.82
   5   2  -6   52.09    3.14
   5   2  -5   34.06    2.59
  -5  -2   5   35.46    1.67
  -5  -2   5   42.17    1.84
  -5  -2   5   37.56    1.78
   5   2  -5   35.80    2.57
  -5  -2   5   37.01    2.22
   5   2  -4   20.12    1.97
   5   2  -4   21.42    1.91
  -5  -2   4   20.60    1.52
   5   2  -3   20.72    1.55
   5   2  -3   21.53    1.76
  -5  -2   3   17.19    1.31
  -5  -2   3   21.82    1.53
   5   2  -3   18.96    1.25
  -5  -2   3   23.17    1.56
   5   2  -3   18.96    1.31
   5   2  -3   22.46    1.75
   5   2  -2  203.58    7.22
  -5  -2   2  196.46    7.19
  -5  -2   2  211.87    7.47
   5   2  -2  210.70    7.54
   5   2  -2  232.49    7.73
   5   2  -2  211.10    7.49
   5   2  -1   90.45    3.57
   5   2  -1   88.30    3.55
   5   2  -1   86.49    3.50
  -5  -2   1   84.75    3.46
   5   2  -1   86.43    3.30
  -5  -2   0    0.71    0.67
   5   2   0    0.92    0.85
   5   2   0    0.42    0.74
  -5  -2   0    0.11    0.66
   5   2   0    0.16    0.85
   5   2   0    0.41    0.60
   5   2   0    0.35    0.81
  -5  -2  -1    4.42    1.02
   5   2   1    3.46    0.71
  -5  -2  -1    3.87    0.79
   5   2   1    3.43    0.86
  -5  -2  -1    4.35    0.79
   5   2   1    4.73    0.76
   5   2   2   -0.52    0.61
   5   2   2    0.24    0.47
  -5  -2  -2   -0.43    0.67
   5   2   2   -0.34    0.54
  -5  -2  -2    0.18    0.73
   5   2   3  527.76   17.50
   5   2   3  536.81   17.61
   5   2   3  524.13   17.57
   5   2   3  516.53   17.23
  -5  -2  -3  553.23   17.64
  -5  -2  -4   60.11    2.64
   5   2   4   59.52    2.64
   5   2   4   54.65    2.58
   5   2   4   60.47    2.70
   5   2   4   55.79    2.36
  -5  -2  -5   14.61    1.38
   5   2   5   12.92    1.42
   5   2   5   12.76    1.40
   5   2   5   14.61    1.38
   5   2   5   12.93    1.37
  -5  -2  -5   14.03    1.28
  -5  -2  -6   89.40    3.70
   5   2   6   95.18    4.07
   5   2   6  104.79    4.17
   5   2   6   99.66    4.18
  -5  -2  -6   89.52    3.31
   5   2   6  104.10    4.21
  -5  -2  -6   94.80    4.05
  -5  -2  -7  126.27    4.39
   5   2   7  136.50    5.44
  -5  -2  -7  126.68    4.48
   5   2   7  128.70    5.40
   5   2   7  138.81    5.41
   5   2   7  130.08    5.33
  -5  -2  -7  119.79    4.54
  -5  -2  -8   19.12    1.85
   5   2   8   21.55    2.08
  -5  -2  -8   20.64    1.04
  -5  -2  -8   18.19    1.35
  -5  -2  -8   19.25    1.21
   5   2   8   21.53    2.01
   5   2   8   18.10    1.99
   5   2   8   18.01    2.00
  -5  -2  -9    3.52    0.83
   5   2   9    4.31    1.61
   5   2   9    3.87    1.48
  -5  -2  -9    4.64    0.99
  -5  -2  -9    3.63    1.31
  -5  -2 -10   23.38    1.48
   5   2  10   21.14    2.04
   5   2  10   27.71    2.26
  -5  -2 -10   23.73    1.38
  -5  -2 -11   10.15    0.92
  -5  -2 -11   10.78    1.07
   5   2  11    9.19    1.53
  -5  -2 -12   20.01    1.08
  -5  -2 -12   20.88    1.14
   5   2  13    1.13    0.39
  -5  -2 -13    1.87    0.46
  -5  -3  10    8.46    0.62
  -5  -3  10    9.22    0.77
  -5  -3   9    1.32    0.70
  -5  -3   9    1.77    0.82
  -5  -3   8    9.88    0.99
  -5  -3   8   10.11    1.06
  -5  -3   8    9.69    1.37
  -5  -3   7    0.37    0.87
   5   3  -7    1.46    1.50
  -5  -3   7    1.24    1.01
  -5  -3   7    1.12    0.69
  -5  -3   7    1.08    1.17
  -5  -3   6    0.08    1.21
   5   3  -6   -0.25    1.24
  -5  -3   6    1.09    0.93
   5   3  -6    1.26    1.48
  -5  -3   6    0.52    0.89
   5   3  -5   54.25    3.06
  -5  -3   5   54.76    2.83
   5   3  -5   55.21    3.16
  -5  -3   5   54.62    2.37
   5   3  -4    0.52    1.20
   5   3  -4    0.70    1.23
  -5  -3   4    1.03    0.93
   5   3  -4   -0.34    1.06
   5   3  -3   -1.35    1.07
  -5  -3   3    1.08    0.85
   5   3  -3   -0.67    0.95
   5   3  -3   -0.20    1.06
   5   3  -2   26.58    1.58
   5   3  -2   29.32    1.74
   5   3  -2   28.76    1.80
   5   3  -2   26.77    1.82
  -5  -3   2   24.15    1.69
  -5  -3   2   28.39    1.60
  -5  -3   1    0.23    0.70
   5   3  -1    0.36    0.68
   5   3  -1    0.34    0.95
   5   3  -1    0.78    0.87
   5   3  -1    1.05    0.99
  -5  -3   1   -0.29    0.92
   5   3   0    1.91    0.92
   5   3   0    1.53    0.78
  -5  -3   0    1.37    0.58
   5   3   0    1.30    0.90
  -5  -3   0    2.15    0.69
  -5  -3   0    1.42    1.02
   5   3   0    1.42    0.79
  -5  -3  -1   11.55    1.26
  -5  -3  -1   12.05    0.94
  -5  -3  -1   11.57    0.93
   5   3   1   12.03    0.92
   5   3   1   11.41    1.06
   5   3   1   10.43    0.88
   5   3   1   11.62    1.07
   5   3   2  163.24    5.94
   5   3   2  164.69    5.67
  -5  -3  -2  173.90    5.82
   5   3   2  156.72    5.68
  -5  -3  -2  167.82    5.86
   5   3   2  164.64    5.84
   5   3   3  146.98    5.36
   5   3   3  148.46    5.47
  -5  -3  -3  145.73    5.47
  -5  -3  -3  159.45    5.65
   5   3   4  179.44    6.82
   5   3   4  183.86    6.72
  -5  -3  -4  187.01    6.78
  -5  -3  -4  194.85    6.82
   5   3   5   56.66    2.73
  -5  -3  -5   56.13    2.71
  -5  -3  -5   54.51    2.09
   5   3   5   51.99    2.74
  -5  -3  -6  127.81    4.72
  -5  -3  -6  125.05    4.43
  -5  -3  -6  126.22    5.03
   5   3   6  120.66    5.10
  -5  -3  -6  120.61    4.28
   5   3   6  114.95    5.03
   5   3   7   23.01    2.04
   5   3   7   20.52    1.73
  -5  -3  -7   18.05    1.27
  -5  -3  -7   24.16    1.89
  -5  -3  -7   20.92    1.15
  -5  -3  -7   20.84    1.14
   5   3   7   23.43    2.02
  -5  -3  -8  107.58    4.13
   5   3   8  111.94    5.02
  -5  -3  -8  113.66    3.95
  -5  -3  -8  112.12    4.01
   5   3   8  103.79    4.74
  -5  -3  -9  125.65    5.28
  -5  -3  -9  123.33    4.37
   5   3   9  127.10    5.56
  -5  -3  -9  132.22    4.51
  -5  -3  -9  119.91    4.60
   5   3  10   33.54    2.57
  -5  -3 -10   35.82    1.82
  -5  -3 -10   38.67    1.72
   5   3  11   28.68    2.03
  -5  -3 -11   26.08    1.32
  -5  -3 -11   24.89    1.40
   5   3  12    9.45    0.78
  -5  -3 -12   10.87    0.77
  -5  -3 -13    0.61    0.40
  -5  -4  10    3.35    0.61
  -5  -4  10    2.56    0.52
  -5  -4   9    0.76    0.76
  -5  -4   9   -0.76    0.68
  -5  -4   8    0.92    0.84
  -5  -4   8    2.46    1.12
   5   4  -7    3.15    1.54
  -5  -4   7    1.56    0.71
  -5  -4   7    3.12    1.04
  -5  -4   7    2.79    1.22
  -5  -4   7    2.46    0.94
  -5  -4   6    1.92    0.98
   5   4  -6    1.38    0.70
  -5  -4   6    0.47    1.21
   5   4  -6    2.81    1.54
   5   4  -5    5.09    0.75
   5   4  -5    4.94    1.17
   5   4  -4  109.63    4.58
  -5  -4   4  111.35    4.05
   5   4  -4  111.13    4.69
   5   4  -4  109.54    3.91
   5   4  -3   78.45    3.41
   5   4  -3   78.09    3.48
  -5  -4   3   73.95    3.32
  -5  -4   3   75.19    3.25
  -5  -4   3   80.10    3.00
  -5  -4   2   59.99    2.74
   5   4  -2   59.61    2.73
  -5  -4   2   54.66    2.48
   5   4  -2   59.64    2.77
   5   4  -1  109.04    4.39
  -5  -4   1  107.95    4.11
   5   4  -1  117.43    4.38
  -5  -4   1  111.80    4.45
  -5  -4   0  366.55   12.54
   5   4   0  371.95   12.45
  -5  -4   0  352.77   12.14
   5   4   0  368.49   12.40
  -5  -4  -1  167.73    5.83
   5   4   1  167.80    6.09
   5   4   1  168.59    6.10
  -5  -4  -1  159.98    5.83
  -5  -4  -1  170.39    6.25
   5   4   1  170.66    6.12
   5   4   1  172.07    6.00
   5   4   2  176.96    6.31
  -5  -4  -2  174.21    6.18
   5   4   2  172.74    6.34
   5   4   2  175.17    6.32
   5   4   2  176.22    6.14
   5   4   3   37.25    1.88
  -5  -4  -3   38.06    2.15
   5   4   3   39.93    2.04
  -5  -4  -3   37.78    1.91
   5   4   4  123.40    4.83
  -5  -4  -4  126.54    4.91
   5   4   4  122.48    4.90
  -5  -4  -4  126.42    4.81
  -5  -4  -5  392.54   14.13
  -5  -4  -5  419.65   14.06
   5   4   5  400.72   14.23
   5   4   5  429.66   14.32
  -5  -4  -5  411.85   13.56
  -5  -4  -6  224.93    7.26
   5   4   6  225.51    8.21
  -5  -4  -6  208.14    7.30
  -5  -4  -6  205.58    7.40
   5   4   6  206.59    8.09
  -5  -4  -6  231.31    8.08
  -5  -4  -7  225.79    7.87
   5   4   7  240.34    8.88
  -5  -4  -7  240.13    7.93
  -5  -4  -7  219.41    8.02
   5   4   7  250.93    8.93
  -5  -4  -7  258.24    8.80
   5   4   8   66.19    3.60
  -5  -4  -8   59.16    2.67
   5   4   8   64.22    3.53
  -5  -4  -8   68.73    2.53
  -5  -4  -8   61.66    2.49
  -5  -4  -9   95.82    3.38
  -5  -4  -9   94.33    3.33
  -5  -4  -9   82.66    3.48
  -5  -4  -9   86.39    4.17
   5   4   9   84.75    4.36
   5   4  10   29.09    2.27
   5   4  10   32.35    2.37
  -5  -4 -10   26.44    1.41
  -5  -4 -10   29.14    1.30
   5   4  11    1.20    0.66
  -5  -4 -11    0.91    0.64
  -5  -4 -12   -0.05    0.50
   5   4  12    0.68    0.47
  -5  -5  10    3.30    0.43
  -5  -5  10    2.74    0.48
  -5  -5   9   14.16    0.92
  -5  -5   9   13.79    0.94
  -5  -5   8   10.47    0.81
  -5  -5   8   13.54    1.14
  -5  -5   8   11.60    1.01
  -5  -5   8   12.62    1.36
  -5  -5   7   19.15    1.37
  -5  -5   7   17.27    1.68
  -5  -5   7   17.35    1.23
  -5  -5   6   41.16    2.04
   5   5  -6   40.99    1.84
   5   5  -6   42.24    2.85
   5   5  -5  175.93    6.09
   5   5  -5  175.33    7.14
   5   5  -4   52.14    2.12
  -5  -5   4   52.06    2.28
   5   5  -4   50.43    2.64
  -5  -5   4   51.55    2.26
  -5  -5   3   32.70    2.03
  -5  -5   3   34.57    1.73
   5   5  -3   35.21    1.53
   5   5  -3   33.38    1.90
  -5  -5   3   34.29    1.67
   5   5  -3   33.70    2.03
   5   5  -2   32.61    2.07
   5   5  -2   32.38    1.88
  -5  -5   2   31.00    1.97
   5   5  -2   34.09    2.01
  -5  -5   1    7.40    1.65
   5   5  -1    6.73    1.12
   5   5  -1    6.40    1.15
  -5  -5   1    7.90    1.25
   5   5  -1    4.63    0.84
   5   5  -1    4.48    1.10
   5   5   0  343.79   12.04
  -5  -5   0  362.41   12.21
  -5  -5   0  361.63   12.52
   5   5   0  334.73   12.03
   5   5   1  572.56   19.28
   5   5   1  566.90   19.23
  -5  -5  -1  560.47   19.45
   5   5   1  579.33   19.35
  -5  -5  -1  606.35   19.68
   5   5   2  241.50    8.65
  -5  -5  -2  243.94    8.22
  -5  -5  -2  247.62    8.52
  -5  -5  -2  270.69    8.96
   5   5   2  246.07    8.77
   5   5   2  245.54    8.79
   5   5   3   22.70    1.43
  -5  -5  -3   21.78    1.73
   5   5   3   22.68    1.68
  -5  -5  -3   22.60    1.49
   5   5   3   21.44    1.49
   5   5   3   24.32    1.69
  -5  -5  -3   21.51    1.11
   5   5   4    4.51    1.13
  -5  -5  -4    3.65    1.16
  -5  -5  -4    4.06    1.07
   5   5   4    4.37    1.15
  -5  -5  -4    3.95    0.70
   5   5   5   15.76    1.73
  -5  -5  -5   13.50    1.54
  -5  -5  -5   17.58    1.50
   5   5   5   18.21    1.67
   5   5   6   45.81    2.79
  -5  -5  -6   43.72    2.29
   5   5   6   49.42    2.82
  -5  -5  -6   46.18    2.01
  -5  -5  -6   48.17    2.66
  -5  -5  -7   32.64    2.32
   5   5   7   28.75    2.43
   5   5   7   32.94    2.50
  -5  -5  -7   32.27    1.47
  -5  -5  -7   35.80    1.65
  -5  -5  -8   32.93    1.59
  -5  -5  -8   32.33    2.32
   5   5   8   31.03    2.49
   5   5   8   32.33    2.47
  -5  -5  -8   29.99    1.43
  -5  -5  -8   31.52    1.48
   5   5   9   19.73    2.10
  -5  -5  -9   18.43    1.10
  -5  -5  -9   18.89    1.17
  -5  -5 -10    1.32    0.64
   5   5  10    2.07    0.72
  -5  -5 -10    1.18    0.65
   5   5  10    1.35    1.22
  -5  -5 -11    1.46    0.55
   5   5  11    0.40    0.53
  -5  -5 -12   -0.17    0.38
  -5  -6   9   12.35    0.83
  -5  -6   9   12.61    0.78
  -5  -6   8    7.29    0.67
  -5  -6   8    8.17    0.96
  -5  -6   8    6.60    0.81
  -5  -6   7   52.10    2.29
  -5  -6   7   51.70    2.75
   5   6  -6   64.40    2.53
   5   6  -6   58.28    3.32
  -5  -6   5   22.07    1.46
   5   6  -5   23.15    1.35
   5   6  -5   22.04    2.08
  -5  -6   5   25.20    1.51
   5   6  -4  111.61    4.03
  -5  -6   4  106.68    4.13
  -5  -6   4  114.47    4.20
   5   6  -3   60.12    2.31
  -5  -6   3   59.06    2.46
  -5  -6   3   58.75    2.51
   5   6  -2   14.44    1.30
  -5  -6   2   15.77    1.15
   5   6  -2   16.41    1.03
  -5  -6   2   18.18    2.24
   5   6  -2   16.78    1.60
   5   6  -2   18.30    1.30
  -5  -6   2   15.54    1.58
  -5  -6   2   16.63    1.27
   5   6  -1  298.61   10.49
  -5  -6   1  307.97   10.79
   5   6  -1  295.08   10.65
  -5  -6   1  291.90   10.15
   5   6  -1  316.49   10.76
  -5  -6   1  314.64   11.31
   5   6   0  305.43   10.59
   5   6   0  298.95   10.53
  -5  -6   0  318.80   10.84
   5   6   0  301.22   10.67
  -5  -6   0  314.45   11.18
  -5  -6   0  294.48    9.92
  -5  -6  -1  146.89    5.00
   5   6   1  141.73    5.54
   5   6   1  149.22    5.60
  -5  -6  -1  145.82    6.04
  -5  -6  -1  146.49    5.81
   5   6   1  149.43    5.73
   5   6   2   83.40    3.47
   5   6   2   80.03    3.34
  -5  -6  -2   87.69    3.79
   5   6   2   86.91    3.66
  -5  -6  -2   79.68    2.93
  -5  -6  -2   77.20    3.20
  -5  -6  -3    9.24    1.46
   5   6   3   12.06    1.12
   5   6   3   10.62    1.42
  -5  -6  -3   12.91    0.89
  -5  -6  -3   11.69    1.21
   5   6   4    1.06    0.81
  -5  -6  -4    0.24    1.01
  -5  -6  -4    0.21    1.18
   5   6   4    0.84    1.28
   5   6   4   -0.42    1.13
  -5  -6  -4    0.23    0.73
   5   6   5   43.45    2.55
  -5  -6  -5   42.54    2.35
   5   6   5   39.95    2.16
  -5  -6  -5   36.96    2.39
   5   6   5   43.93    2.70
  -5  -6  -5   42.82    1.88
   5   6   5   40.30    2.50
   5   6   6   13.42    1.91
  -5  -6  -6   19.71    1.83
  -5  -6  -6   15.68    1.45
   5   6   6   16.16    1.91
   5   6   6   19.29    1.85
  -5  -6  -7    1.22    1.31
   5   6   7    1.48    1.41
   5   6   7    0.10    1.47
   5   6   7    0.40    1.31
  -5  -6  -8    3.31    1.35
   5   6   8    5.45    1.39
  -5  -6  -8    3.98    0.94
   5   6   8    5.59    1.59
   5   6   9    4.75    1.50
  -5  -6  -9    5.20    0.66
   5   6   9    3.45    1.44
   5   6   9    5.70    1.20
  -5  -6  -9    4.11    0.57
  -5  -6  -9    3.86    0.84
  -5  -6 -10    4.19    0.58
  -5  -6 -10    5.83    0.71
  -5  -6 -11    7.08    0.45
  -5  -6 -11   -0.61    0.34
  -5  -7   9    0.06    0.48
  -5  -7   8   -0.21    0.44
  -5  -7   8    0.22    0.72
  -5  -7   8    0.12    0.49
  -5  -7   7    7.45    0.80
   5   7  -6   33.88    1.64
   5   7  -5    3.16    1.24
  -5  -7   5    2.94    0.99
   5   7  -5    3.63    0.88
  -5  -7   5    4.27    1.11
   5   7  -4   21.01    1.88
   5   7  -4   23.39    1.35
  -5  -7   4   22.98    1.58
  -5  -7   4   24.02    1.51
  -5  -7   3    1.92    0.90
  -5  -7   3    2.46    1.16
   5   7  -3    2.33    0.83
   5   7  -3    2.62    0.62
  -5  -7   2    1.19    1.04
   5   7  -2    0.80    0.57
  -5  -7   2    0.53    1.24
   5   7  -2    0.12    0.99
   5   7  -2    1.64    1.24
  -5  -7   2    0.49    1.71
   5   7  -2    0.53    0.76
  -5  -7   1    0.84    0.98
   5   7  -1    1.12    1.05
   5   7  -1    0.37    1.20
  -5  -7   1    0.58    1.75
   5   7  -1    0.62    0.58
  -5  -7   1    1.02    1.33
  -5  -7   0   40.62    2.49
   5   7   0   33.46    2.06
  -5  -7   0   36.24    1.77
   5   7   0   34.20    2.24
  -5  -7   0   33.58    2.79
   5   7   0   35.88    2.14
   5   7   0   36.02    1.54
  -5  -7  -1    0.10    1.41
   5   7   1    1.16    0.92
   5   7   1    0.96    0.57
  -5  -7  -1    0.57    1.30
  -5  -7  -1    1.04    0.81
  -5  -7  -1    1.75    0.59
   5   7   1    1.46    0.97
   5   7   2    5.74    1.07
   5   7   2    6.39    1.43
  -5  -7  -2    7.09    1.57
  -5  -7  -2    6.07    0.73
   5   7   2    5.51    1.00
  -5  -7  -2    3.88    1.34
   5   7   3    5.60    1.02
   5   7   3    4.05    1.32
  -5  -7  -3    5.81    0.83
  -5  -7  -3    5.51    1.49
  -5  -7  -4   15.01    1.11
  -5  -7  -4   14.52    1.42
   5   7   4   16.99    1.86
   5   7   4   18.45    1.72
  -5  -7  -4   13.77    1.66
  -5  -7  -5   34.50    1.67
   5   7   5   36.30    2.35
   5   7   5   37.15    2.61
  -5  -7  -5   30.74    2.10
  -5  -7  -5   30.64    2.14
  -5  -7  -6   -0.08    1.20
   5   7   6    1.58    1.28
   5   7   6    3.11    1.54
  -5  -7  -6    1.77    0.86
   5   7   7   10.76    1.48
   5   7   7   10.34    1.79
  -5  -7  -7    9.87    1.48
  -5  -7  -7   10.05    1.11
   5   7   8    7.80    1.33
  -5  -7  -9   12.26    0.95
   5   7   9   13.97    1.63
  -5  -7  -9   11.06    0.75
  -5  -7 -10    6.57    0.68
  -5  -7 -11    2.32    0.36
  -5  -8   8    0.48    0.36
  -5  -8   8   -0.51    0.59
  -5  -8   6    1.23    0.87
   5   8  -6    0.69    0.76
  -5  -8   5    6.81    1.15
  -5  -8   5    8.31    1.07
   5   8  -5    8.57    0.94
   5   8  -4   29.00    1.49
  -5  -8   4   26.35    1.58
  -5  -8   4   30.31    1.74
  -5  -8   3    1.90    1.19
   5   8  -3    3.05    0.64
  -5  -8   3    2.78    0.95
  -5  -8   3    1.79    1.99
  -5  -8   2    5.42    1.40
  -5  -8   2    4.11    1.15
  -5  -8   2    6.17    2.09
   5   8  -2    4.55    1.17
   5   8  -2    3.40    0.66
  -5  -8   1    2.64    1.92
  -5  -8   1    1.47    1.36
  -5  -8   1    0.55    1.03
   5   8  -1    0.68    0.63
   5   8  -1    2.39    1.14
   5   8  -1    0.81    0.77
  -5  -8   0    1.34    1.43
  -5  -8   0    1.68    0.96
  -5  -8   0    2.71    1.82
   5   8   0    0.86    0.63
   5   8   0    0.73    1.19
  -5  -8  -1   12.77    1.83
   5   8   1   13.52    0.99
  -5  -8  -1   14.55    1.15
   5   8   1   13.26    1.32
  -5  -8  -1   13.69    0.87
   5   8   1   13.77    1.62
  -5  -8  -1   13.64    1.93
   5   8   2   25.57    2.02
  -5  -8  -2   21.96    2.13
  -5  -8  -2   23.89    2.17
   5   8   2   25.63    1.22
   5   8   2   29.87    1.75
   5   8   2   26.67    1.33
  -5  -8  -2   26.52    1.28
   5   8   3   55.63    2.15
  -5  -8  -3   54.28    3.11
  -5  -8  -3   56.69    2.24
   5   8   4   50.42    2.82
  -5  -8  -4   45.54    2.79
  -5  -8  -4   52.42    2.16
   5   8   5   36.83    2.37
  -5  -8  -5   35.13    2.24
  -5  -8  -5   34.99    1.73
  -5  -8  -6   12.19    1.14
   5   8   6   14.19    1.61
  -5  -8  -7   18.76    1.23
   5   8   7   17.32    1.58
  -5  -8  -8   24.03    1.29
  -5  -8  -9    0.08    0.39
  -5  -8 -10   13.65    0.74
  -5  -9   7    0.70    0.59
  -5  -9   6    5.35    0.80
  -5  -9   5   21.13    1.35
  -5  -9   5   19.12    1.27
  -5  -9   4   27.01    1.62
  -5  -9   4   24.21    1.45
   5   9  -3    1.17    0.73
  -5  -9   3    0.03    1.07
  -5  -9   3    1.49    0.89
  -5  -9   2   24.92    1.43
   5   9  -2   27.90    1.92
  -5  -9   2   27.87    1.66
   5   9  -2   25.25    1.25
   5   9  -2   24.56    1.38
  -5  -9   2   25.39    2.76
   5   9  -1    9.80    1.43
   5   9  -1   10.35    0.95
  -5  -9   1    7.30    2.05
  -5  -9   1    9.87    0.94
   5   9  -1   11.60    0.90
  -5  -9   1   10.22    1.18
  -5  -9   1   11.74    1.67
  -5  -9   0    4.53    0.73
   5   9   0    4.55    0.77
   5   9   0    5.11    0.81
  -5  -9   0    4.89    0.99
   5   9   0    5.49    1.42
  -5  -9   0    5.21    1.86
   5   9   0    4.81    1.37
  -5  -9   0    2.94    1.51
  -5  -9  -1   62.34    3.67
   5   9   1   71.33    3.45
   5   9   1   68.35    2.64
  -5  -9  -1   67.80    2.71
   5   9   1   67.97    3.45
  -5  -9  -1   69.81    3.66
   5   9   2   10.28    0.96
  -5  -9  -2    8.98    0.82
   5   9   2   10.57    1.53
   5   9   2    9.63    1.57
  -5  -9  -2    9.58    1.69
  -5  -9  -3   23.53    1.24
  -5  -9  -3   23.43    2.03
   5   9   3   23.41    1.96
   5   9   3   23.05    1.17
   5   9   3   23.40    1.33
  -5  -9  -4   46.78    1.99
   5   9   4   41.93    2.57
   5   9   4   48.89    1.89
   5   9   4   46.77    2.04
  -5  -9  -5   65.68    2.51
   5   9   5   63.52    2.37
  -5  -9  -6   40.07    1.76
   5   9   6   39.70    1.59
   5   9   6   35.98    2.12
  -5  -9  -7   29.41    1.42
  -5  -9  -8    6.62    0.66
  -5  -9  -8    7.40    0.76
  -5  -9  -9    0.39    0.48
   5   9  10   12.06    0.54
  -5 -10   6   12.93    0.78
  -5 -10   5   13.29    0.86
   5  10  -4   29.82    1.34
  -5 -10   4   28.48    1.38
   5  10  -3   36.85    1.62
  -5 -10   3   40.82    1.87
  -5 -10   3   35.81    1.64
  -5 -10   2   18.65    1.27
   5  10  -2   19.09    0.97
   5  10  -2   18.83    0.88
  -5 -10   2   17.88    2.15
   5  10  -2   18.98    1.45
   5  10  -1    1.71    0.73
   5  10  -1    1.01    0.65
   5  10  -1    0.40    1.00
  -5 -10   1    0.97    1.55
  -5 -10   1    0.85    0.95
   5  10   0   14.00    0.94
   5  10   0   12.50    1.53
  -5 -10   0   13.12    1.91
   5  10   0   12.44    0.94
  -5 -10   0   13.39    0.85
  -5 -10   0   13.97    1.12
   5  10   1   15.91    1.01
   5  10   1   18.00    1.08
   5  10   1   17.67    1.72
   5  10   1   16.63    1.65
  -5 -10  -1   16.82    1.03
  -5 -10  -1   15.75    1.03
   5  10   2   27.14    1.35
   5  10   2   26.79    2.07
   5  10   2   23.91    1.90
   5  10   2   25.87    1.26
   5  10   3   58.47    3.09
   5  10   3   61.41    2.33
  -5 -10  -3   57.98    2.17
   5  10   3   56.22    2.84
   5  10   3   56.07    2.19
  -5 -10  -4   29.66    1.41
   5  10   4   35.11    1.54
   5  10   4   32.57    2.21
   5  10   5   40.17    1.72
  -5 -10  -5   38.39    1.63
   5  10   6   17.29    1.04
  -5 -10  -6   17.62    0.98
  -5 -10  -7   -0.10    0.56
  -5 -10  -7    0.65    0.56
  -5 -10  -8   18.87    0.80
  -5 -10  -8   14.51    0.76
   5  11  -3   14.63    0.80
   5  11  -2   15.33    0.88
  -5 -11   2   17.73    1.10
   5  11  -1    7.00    0.65
  -5 -11   1    7.53    0.85
   5  11  -1    7.15    0.69
   5  11   0   20.70    1.03
   5  11   0   22.80    1.10
   5  11   1    0.48    0.61
  -5 -11  -1    0.26    0.49
   5  11   2    3.35    0.68
  -5 -11  -2    2.59    0.62
   5  11   3    3.70    0.67
  -5 -11  -3    3.55    0.67
   5  11   4    4.64    0.65
  -5 -11  -4    2.84    0.67
   5  11   5    0.10    0.54
  -5 -11  -5    0.14    0.56
  -5 -11  -6    3.27    0.55
  -5 -11  -7    4.23    0.41
   5  12   1    5.55    0.55
   5  12   2    6.63    0.56
   5  12   3    9.20    0.61
  -5 -12  -3    7.76    0.49
   5  12   4    0.63    0.38
  -5 -12  -4    0.51    0.34
   6  -8  -3    0.53    0.51
  -6   8   2    3.35    0.37
   6  -8  -2    5.55    0.66
  -6   8   1    6.13    0.56
   6  -8  -1    7.40    0.76
  -6   8   0    5.14    0.62
   6  -8   0    4.00    0.70
   6  -8   1   14.47    0.85
  -6   8  -1   13.67    0.87
  -6   8  -2    4.52    0.69
  -6   8  -3    1.98    0.64
  -6   8  -4   32.61    1.42
   6  -7  -5    4.30    0.47
   6  -7  -4    1.64    0.47
  -6   7   4    1.36    0.45
  -6   7   4    2.09    0.42
   6  -7  -3    1.20    0.53
  -6   7   3    0.66    0.57
  -6   7   3    1.51    0.55
  -6   7   2    0.35    0.66
  -6   7   2    0.83    0.63
  -6   7   1   10.65    0.94
  -6   7   1   10.52    0.87
  -6   7   0    9.48    0.94
  -6   7   0   10.95    0.91
  -6   7  -1   29.07    1.49
  -6   7  -1   30.62    1.45
   6  -7   2   47.57    3.09
  -6   7  -2   50.79    2.11
  -6   7  -3   44.54    1.96
  -6   7  -4   28.12    1.47
  -6   7  -5   16.30    1.13
  -6   7  -6   23.74    1.28
   6  -6  -6   23.00    0.86
   6  -6  -6   24.46    0.99
  -6   6   5    4.47    0.64
   6  -6  -5    5.41    0.71
  -6   6   4    8.35    0.85
  -6   6   4   10.24    0.77
   6  -6  -4   11.40    0.92
  -6   6   3   14.71    1.10
   6  -6  -3   16.24    1.10
  -6   6   3   13.94    0.97
  -6   6   2   14.03    1.15
  -6   6   2   14.89    1.06
   6  -6  -2   15.75    1.11
   6  -6  -2   11.87    1.95
  -6   6   1   59.94    2.40
  -6   6   1   60.58    2.30
   6  -6  -1   50.58    2.26
   6  -6  -1   52.64    3.45
  -6   6   0  143.43    5.14
   6  -6   0  126.93    6.26
  -6   6   0  149.11    5.06
   6  -6   0  134.34    6.41
  -6   6  -1  209.59    7.00
  -6   6  -1  208.13    7.10
   6  -6   1  189.28    8.19
   6  -6   1  192.59    8.45
   6  -6   1  194.14    8.35
   6  -6   2  121.10    5.74
  -6   6  -2  137.91    4.78
   6  -6   2  141.64    6.27
  -6   6  -2  133.23    4.86
   6  -6   3  137.49    6.38
  -6   6  -3  148.19    5.22
   6  -6   4  123.05    5.51
   6  -6   4  110.65    5.17
  -6   6  -4  121.00    4.39
  -6   6  -5   97.67    3.72
   6  -6   5  101.16    4.68
  -6   6  -6   29.27    1.60
  -6   6  -7   18.59    1.26
  -6   5   7    9.35    0.62
   6  -5  -6   48.37    1.93
  -6   5   5   37.80    1.69
  -6   5   5   36.53    1.54
   6  -5  -5   39.16    1.73
   6  -5  -4   50.23    3.01
   6  -5  -4   50.06    2.73
   6  -5  -4   51.06    2.12
  -6   5   4   44.35    1.94
   6  -5  -3   47.37    3.32
   6  -5  -3   44.89    3.22
  -6   5   3   49.20    2.04
   6  -5  -3   48.52    2.16
  -6   5   2  163.26    5.72
   6  -5  -2  153.49    7.00
   6  -5  -2  152.02    6.78
  -6   5   2  159.88    5.57
   6  -5  -2  157.69    7.09
  -6   5   1   24.28    1.56
   6  -5  -1   26.05    2.68
   6  -5  -1   25.20    2.46
  -6   5   1   26.93    1.40
   6  -5  -1   26.06    2.84
  -6   5   0    6.65    1.02
   6  -5   0    5.97    1.94
  -6   5   0    7.70    0.92
   6  -5   0    7.11    2.18
  -6   5  -1   41.56    1.93
   6  -5   1   40.63    3.08
   6  -5   1   39.68    3.19
  -6   5  -1   39.53    1.80
   6  -5   1   35.04    3.12
  -6   5  -2   20.84    1.40
   6  -5   2   24.58    2.40
   6  -5   2   22.79    2.57
  -6   5  -2   23.81    1.29
   6  -5   2   17.69    2.40
   6  -5   3   91.04    4.64
  -6   5  -3   92.59    3.47
   6  -5   3   88.15    4.48
   6  -5   3   80.49    4.22
  -6   5  -4   42.33    2.03
   6  -5   4   42.91    3.00
   6  -5   5   17.68    2.00
  -6   5  -5   18.39    1.39
   6  -5   6   13.49    1.77
  -6   5  -6   10.95    1.21
   6  -5   7    0.38    1.43
  -6   5  -7    1.15    1.01
  -6   4   7   23.82    1.19
   6  -4  -7   26.49    1.24
  -6   4   6   36.85    1.67
   6  -4  -5   19.36    1.95
  -6   4   5   20.15    1.11
   6  -4  -5   20.19    1.37
  -6   4   4   16.08    1.08
   6  -4  -4   18.25    2.19
   6  -4  -4   16.55    1.98
   6  -4  -4   20.76    2.26
   6  -4  -3   42.77    3.29
   6  -4  -3   42.76    2.93
  -6   4   3   45.53    1.93
   6  -4  -3   45.88    2.99
   6  -4  -3   45.10    3.18
  -6   4   3   43.79    2.01
  -6   4   2   16.30    1.13
   6  -4  -2   15.58    1.93
  -6   4   2   17.27    1.20
  -6   4   1   24.26    1.45
  -6   4   1   27.43    1.38
   6  -4  -1   23.08    2.18
   6  -4  -1   27.22    2.80
  -6   4   1   27.29    1.54
  -6   4   0   17.82    1.26
  -6   4   0   14.91    1.26
   6  -4   0   18.34    2.46
  -6   4   0   14.55    1.04
  -6   4  -1    0.63    0.84
   6  -4   1    1.16    1.90
  -6   4  -1   -0.36    0.94
  -6   4  -1    1.36    0.71
  -6   4  -2    0.96    0.70
  -6   4  -2    0.19    0.84
   6  -4   2    0.74    1.73
  -6   4  -3   74.22    3.02
   6  -4   3   71.86    3.90
   6  -4   3   77.24    4.18
  -6   4  -3   78.10    3.01
   6  -4   3   77.09    4.10
   6  -4   4  138.37    6.05
  -6   4  -4  136.99    4.99
  -6   4  -4  137.91    4.95
  -6   4  -5   50.92    2.07
   6  -4   5   49.36    2.98
  -6   4  -5   49.44    2.14
  -6   4  -6    7.44    0.87
   6  -4   6    7.12    1.58
  -6   4  -7   19.26    1.14
   6  -4   8   71.78    3.71
  -6   4  -8   73.94    2.73
  -6   4  -9   -0.71    0.42
  -6   3   9    3.22    0.35
   6  -3  -8    1.75    0.55
  -6   3   8    0.73    0.58
   6  -3  -7    1.52    0.75
   6  -3  -6    6.19    1.02
   6  -3  -5   10.57    1.91
   6  -3  -5   10.09    1.78
   6  -3  -5   12.10    1.83
  -6   3   5   12.11    1.12
  -6   3   5    9.83    0.85
   6  -3  -4    0.78    1.56
   6  -3  -4    0.34    1.53
  -6   3   4    1.44    0.89
   6  -3  -4    1.06    1.66
  -6   3   4    0.72    0.69
   6  -3  -3   11.77    2.09
   6  -3  -3    9.18    1.92
  -6   3   3   15.09    1.14
  -6   3   3   11.66    0.96
  -6   3   3   12.83    1.01
   6  -3  -2    2.40    1.61
  -6   3   2    1.96    0.69
  -6   3   2    2.34    0.83
  -6   3   2    1.82    0.83
   6  -3  -1   33.01    2.35
   6  -3  -1   33.11    2.50
  -6   3   1   35.82    1.70
  -6   3   1   37.61    1.73
  -6   3   1   36.66    1.60
  -6   3   0   28.15    1.34
   6  -3   0   25.90    1.96
   6  -3   0   26.68    2.40
  -6   3   0   27.45    1.40
   6  -3   0   28.40    2.20
  -6   3   0   28.81    1.52
   6  -3   1   48.92    2.71
  -6   3  -1   49.91    2.13
   6  -3   1   46.45    3.01
  -6   3  -1   46.55    1.92
   6  -3   2   27.51    2.30
  -6   3  -2   26.05    1.26
  -6   3  -3   61.84    2.43
   6  -3   3   57.88    3.30
  -6   3  -3   60.00    2.41
  -6   3  -3   54.66    2.30
   6  -3   3   52.82    3.25
  -6   3  -4   57.01    2.35
   6  -3   4   52.08    3.13
  -6   3  -4   58.97    2.39
  -6   3  -4   57.91    2.29
   6  -3   4   52.40    3.14
  -6   3  -5   30.25    1.51
   6  -3   5   30.55    2.18
  -6   3  -5   31.07    1.69
  -6   3  -5   33.35    1.56
   6  -3   5   29.75    2.23
  -6   3  -6   10.14    0.92
   6  -3   6   11.28    1.79
  -6   3  -6   12.73    1.01
  -6   3  -6   12.48    1.16
   6  -3   7   23.39    2.26
  -6   3  -7   23.03    1.30
  -6   3  -7   22.32    1.53
  -6   3  -7   20.26    1.17
  -6   3  -8    7.19    1.15
  -6   3  -8    6.55    0.87
  -6   3  -8    7.89    0.88
  -6   3  -9   13.76    1.02
   6  -3   9   16.35    2.03
  -6   3  -9   14.08    0.97
  -6   3 -10    3.75    0.62
  -6   3 -10    2.98    0.72
  -6   3 -11    3.27    0.57
  -6   2   9    2.02    0.49
   6  -2  -8    3.40    0.65
   6  -2  -7    0.22    0.83
   6  -2  -6    0.21    1.51
  -6   2   6    2.39    0.93
   6  -2  -5    1.25    1.40
   6  -2  -5    0.93    1.73
   6  -2  -5    0.92    1.41
   6  -2  -4   27.63    2.50
   6  -2  -4   25.51    2.45
  -6   2   4   22.05    1.41
  -6   2   3   18.24    1.25
   6  -2  -3   21.25    2.29
   6  -2  -3   15.31    2.03
   6  -2  -3   18.02    2.15
  -6   2   2   32.13    1.57
   6  -2  -2   28.22    2.50
  -6   2   2   34.11    1.58
   6  -2  -2   34.31    2.47
   6  -2  -2   32.59    2.50
  -6   2   1   14.42    1.01
   6  -2  -1   16.18    1.78
   6  -2  -1   11.15    1.53
  -6   2   1   14.32    1.08
   6  -2  -1   16.70    1.89
  -6   2   0  111.12    4.04
   6  -2   0  109.58    4.63
   6  -2   0  113.29    4.77
  -6   2   0  112.81    3.94
  -6   2   0  109.44    4.52
   6  -2   1  236.97    8.41
  -6   2  -1  228.70    7.90
   6  -2   1  239.45    8.46
   6  -2   1  228.56    8.73
  -6   2  -1  234.16    8.40
  -6   2  -1  233.28    8.77
   6  -2   1  225.79    8.78
  -6   2  -2   45.31    2.01
   6  -2   2   50.03    2.50
   6  -2   2   53.09    2.93
   6  -2   2   47.64    2.23
   6  -2   2   55.95    2.54
  -6   2  -2   51.36    2.52
   6  -2   2   52.11    2.90
  -6   2  -2   53.09    2.09
  -6   2  -3  176.69    6.43
  -6   2  -3  194.89    6.51
   6  -2   3  185.04    6.74
   6  -2   3  196.58    7.41
   6  -2   3  194.08    6.95
   6  -2   3  198.75    7.39
  -6   2  -3  190.26    6.50
  -6   2  -4   87.63    3.24
   6  -2   4   85.64    4.03
   6  -2   4   85.86    3.57
   6  -2   4   89.55    4.07
  -6   2  -4   90.54    3.33
  -6   2  -4   87.58    3.28
  -6   2  -5  217.21    7.32
   6  -2   5  226.42    8.07
   6  -2   5  215.37    8.04
  -6   2  -5  211.50    7.22
  -6   2  -5  201.91    7.21
  -6   2  -6  225.62    7.76
  -6   2  -6  231.88    7.84
  -6   2  -6  225.55    7.77
  -6   2  -6  233.69    7.96
   6  -2   6  253.08    9.00
  -6   2  -6  228.68    8.65
  -6   2  -7   26.29    1.43
  -6   2  -7   24.32    1.57
  -6   2  -7   25.22    1.36
  -6   2  -7   25.81    2.13
   6  -2   7   25.06    2.27
  -6   2  -8    2.46    0.84
  -6   2  -8    1.94    1.01
  -6   2  -8    3.51    0.87
  -6   2  -9   10.12    1.05
   6  -2   9    9.13    1.97
  -6   2  -9   12.12    1.01
  -6   2 -10   35.42    1.66
  -6   2 -10   35.62    1.60
  -6   2 -11   21.45    1.14
  -6   2 -11   20.54    1.05
  -6   2 -12    7.18    0.55
  -6   2 -12   -0.29    0.25
   6  -1  -8    4.76    0.68
   6  -1  -7   23.95    1.36
   6  -1  -5   17.00    1.93
  -6   1   5   14.67    1.17
   6  -1  -4  292.51   10.99
  -6   1   4  278.66    9.58
  -6   1   4  287.64    9.54
   6  -1  -4  279.48   10.75
   6  -1  -3  136.77    5.97
   6  -1  -3  131.05    5.97
  -6   1   3  139.22    4.85
  -6   1   2   58.94    3.02
  -6   1   2   54.44    2.27
   6  -1  -2   53.57    3.03
  -6   1   2   58.68    2.28
   6  -1  -2   51.92    3.06
   6  -1  -2   58.10    3.25
  -6   1   2   60.45    2.29
  -6   1   1  324.20   11.20
   6  -1  -1  298.23   11.26
  -6   1   1  312.85   10.54
   6  -1  -1  319.24   11.30
   6  -1  -1  323.80   11.18
   6  -1  -1  308.88   11.36
  -6   1   1  328.51   11.36
   6  -1  -1  315.41   11.39
   6  -1   0   67.53    3.36
  -6   1   0   68.10    3.15
  -6   1   0   72.91    3.53
   6  -1   0   75.80    3.31
   6  -1   1   28.25    1.55
  -6   1  -1   28.02    2.18
   6  -1   1   28.02    1.67
  -6   1  -1   26.44    1.74
   6  -1   2  131.01    4.89
   6  -1   2  131.92    4.99
   6  -1   2  139.74    5.44
  -6   1  -3   50.29    2.83
   6  -1   3   49.55    2.33
  -6   1  -3   48.26    2.65
   6  -1   3   55.85    2.86
  -6   1  -4   76.57    3.69
  -6   1  -4   78.59    3.58
   6  -1   4   79.68    3.67
  -6   1  -5  170.82    5.91
   6  -1   5  180.31    6.65
  -6   1  -5  166.81    5.83
  -6   1  -5  165.89    6.58
   6  -1   6  114.62    4.72
  -6   1  -6  102.64    4.59
  -6   1  -6   99.39    3.71
  -6   1  -6  103.61    3.89
  -6   1  -6  105.50    3.80
   6  -1   6  108.53    4.52
  -6   1  -6  107.44    3.81
   6  -1   7   81.37    4.06
   6  -1   7   85.96    4.05
  -6   1  -7   80.94    3.92
  -6   1  -7   83.19    3.14
  -6   1  -7   81.08    3.14
  -6   1  -7   80.49    3.23
   6  -1   8   48.35    2.95
   6  -1   8   44.84    2.96
  -6   1  -8   46.86    2.74
  -6   1  -8   46.89    2.09
  -6   1  -8   45.62    2.02
  -6   1  -9   20.31    1.35
  -6   1  -9   21.46    1.29
   6  -1   9   17.58    2.27
  -6   1 -10    1.53    0.78
   6  -1  10    0.84    1.60
   6  -1  10    0.60    1.35
  -6   1 -10    1.18    0.86
  -6   1 -11    6.70    0.75
  -6   1 -11    4.68    0.84
  -6   1 -12    0.50    0.49
  -6   1 -12    0.12    0.61
  -6   0   7   12.32    1.07
   6   0  -7   12.74    1.04
   6   0  -6    7.07    1.81
  -6   0   6    6.52    0.78
   6   0  -6    6.38    1.40
  -6   0   6   10.28    1.04
   6   0  -5   28.72    2.67
  -6   0   5   25.13    1.47
   6   0  -5   24.47    2.14
   6   0  -5   25.85    2.08
  -6   0   5   24.44    1.52
  -6   0   5   24.74    1.33
   6   0  -4   38.18    2.99
  -6   0   4   39.83    1.89
  -6   0   4   40.78    1.84
  -6   0   4   44.15    1.94
   6   0  -3  196.27    4.78
   6   0  -3  188.29    4.13
  -6   0   3  200.49    2.54
   6   0  -3  201.14    4.63
   6   0  -2  446.49   15.00
  -6   0   2  417.75   14.09
   6   0  -2  408.80   14.73
   6   0  -2  433.53   15.01
  -6   0   2  446.70   14.84
   6   0  -2  409.23   14.72
  -6   0   2  435.41   14.80
   6   0  -2  408.01   14.81
  -6   0   2  436.60   14.09
  -6   0   1  326.69   11.11
   6   0  -1  293.61   10.86
   6   0  -1  313.17   11.01
   6   0  -1  301.65   10.68
  -6   0   1  316.15   10.94
   6   0  -1  310.78   10.97
   6   0  -1  312.28   11.04
   6   0   0   25.62    1.60
   6   0   0   26.11    1.73
  -6   0   0   25.30    2.00
   6   0   0   27.17    1.55
  -6   0   0   27.56    1.74
   6   0   0   27.28    1.83
  -6   0  -1   24.24    1.60
   6   0   1   23.24    1.44
   6   0   1   25.34    1.58
   6   0   1   21.72    1.45
  -6   0  -1   25.77    1.95
   6   0   1   22.13    1.53
  -6   0  -2  150.09    5.65
   6   0   2  148.14    5.53
   6   0   2  144.32    5.47
   6   0   2  151.80    5.58
  -6   0  -2  158.14    5.73
  -6   0  -3  147.95    5.66
  -6   0  -3  145.11    5.82
   6   0   3  145.36    5.42
  -6   0  -3  151.31    5.58
   6   0   3  147.55    5.36
  -6   0  -4   99.49    3.93
  -6   0  -4   93.83    4.01
  -6   0  -5   97.98    3.50
  -6   0  -5   95.20    4.16
  -6   0  -5  100.12    4.23
   6   0   5   92.85    4.08
  -6   0  -6    1.75    0.74
  -6   0  -6    1.60    0.71
   6   0   6    1.01    1.26
   6   0   6    2.27    1.26
   6   0   6    1.81    0.94
  -6   0  -6    1.26    1.03
  -6   0  -6    1.57    0.71
  -6   0  -7    0.61    0.80
   6   0   7   -0.18    1.00
   6   0   7    1.71    1.43
   6   0   7    0.78    1.30
  -6   0  -7   -0.33    1.38
  -6   0  -7    0.06    0.79
   6   0   8   17.04    1.96
   6   0   8   15.98    1.87
   6   0   8   15.28    2.07
  -6   0  -8   15.59    1.82
  -6   0  -8   14.74    1.18
   6   0   9   11.27    1.93
  -6   0  -9   15.46    1.72
  -6   0  -9   16.25    1.29
   6   0   9   18.11    2.03
   6   0  10   32.58    2.40
   6   0  10   29.38    2.39
  -6   0 -10   32.52    1.67
  -6   0 -11   23.16    1.25
  -6   0 -12   18.76    0.97
  -6   0 -13    0.52    0.30
  -6  -1  10    6.39    0.49
  -6  -1   8    0.14    0.87
  -6  -1   8   22.05    1.04
  -6  -1   7   31.82    1.68
  -6  -1   7   30.23    1.59
   6   1  -7   32.34    2.43
  -6  -1   6   70.91    2.83
  -6  -1   6   75.81    2.89
  -6  -1   6   66.63    2.68
   6   1  -6   74.09    3.76
   6   1  -6   74.39    4.01
  -6  -1   5   42.46    1.91
   6   1  -5   43.38    3.12
  -6  -1   5   41.35    1.96
   6   1  -5   42.62    2.75
  -6  -1   5   40.59    1.84
  -6  -1   4   71.36    2.89
  -6  -1   4   75.47    2.87
  -6  -1   3   17.61    1.13
  -6  -1   3   17.28    1.57
   6   1  -3   19.26    1.62
   6   1  -3   17.97    1.45
  -6  -1   3   18.14    1.09
  -6  -1   3   17.46    1.12
   6   1  -3   14.87    1.87
  -6  -1   2   50.46    2.61
   6   1  -2   49.87    2.51
   6   1  -2   47.55    2.54
  -6  -1   2   52.71    2.66
   6   1  -2   50.29    2.61
  -6  -1   2   47.29    2.02
   6   1  -2   50.69    2.76
   6   1  -1   28.16    1.83
   6   1  -1   26.57    1.80
  -6  -1   1   27.61    1.96
   6   1  -1   29.80    1.78
  -6  -1   1   25.19    1.72
   6   1  -1   28.20    1.80
  -6  -1   0    5.13    0.96
  -6  -1   0    4.90    1.25
   6   1   0    4.22    1.02
   6   1   0    4.55    0.98
   6   1   0    5.20    1.00
   6   1   1   53.46    2.29
  -6  -1  -1   58.86    2.61
  -6  -1  -1   59.65    2.93
   6   1   1   59.61    2.63
  -6  -1  -1   59.66    2.62
   6   1   1   58.09    2.64
   6   1   1   52.21    2.52
  -6  -1  -2    1.77    0.87
   6   1   2    1.90    0.76
  -6  -1  -2    0.81    0.91
   6   1   2    2.07    0.90
   6   1   2    2.13    0.59
   6   1   3    6.77    0.77
  -6  -1  -3    6.03    1.01
  -6  -1  -3    6.81    1.13
   6   1   3    6.27    0.81
  -6  -1  -3    6.82    1.38
   6   1   4   14.18    1.19
  -6  -1  -4   16.54    1.51
   6   1   4   15.06    1.30
  -6  -1  -4   14.66    1.55
   6   1   5   11.56    1.36
  -6  -1  -5   12.01    1.38
  -6  -1  -5   13.24    1.52
   6   1   5   12.11    1.38
   6   1   5   13.51    1.26
  -6  -1  -6   12.25    1.04
   6   1   6   15.12    1.74
  -6  -1  -6   12.57    1.35
   6   1   6   12.66    1.24
   6   1   6   14.18    1.60
  -6  -1  -6   13.06    0.95
  -6  -1  -6   13.72    1.59
  -6  -1  -7    3.58    0.93
   6   1   7    4.42    1.54
   6   1   7    3.16    1.40
  -6  -1  -7    4.20    0.80
   6   1   7    3.15    1.32
  -6  -1  -8    8.48    1.09
   6   1   8    7.71    1.73
  -6  -1  -8   10.62    1.66
  -6  -1  -8    8.01    0.96
   6   1   8    9.60    1.69
   6   1   8    8.99    1.61
   6   1   8   10.27    1.75
   6   1   9   43.32    2.82
  -6  -1  -9   43.18    1.93
  -6  -1  -9   38.02    2.58
   6   1  10   35.84    2.52
  -6  -1 -10   38.16    1.79
  -6  -1 -11   18.32    1.15
  -6  -1 -11   18.80    1.26
  -6  -1 -12   14.89    0.97
  -6  -2   9    6.62    0.67
  -6  -2   8    7.77    0.92
  -6  -2   8    7.30    0.88
   6   2  -7    5.35    1.44
  -6  -2   7    5.84    0.98
  -6  -2   7    6.11    1.00
  -6  -2   6    2.01    0.95
   6   2  -6    3.79    1.51
   6   2  -6    3.01    1.53
  -6  -2   6    1.83    0.90
  -6  -2   6    2.49    0.77
  -6  -2   5    3.39    0.90
   6   2  -5    5.41    1.76
  -6  -2   5    4.17    0.86
   6   2  -5    3.62    1.72
   6   2  -5    1.85    1.48
  -6  -2   5    3.08    0.87
  -6  -2   4    4.18    0.84
   6   2  -4    3.33    1.59
   6   2  -4    4.26    1.61
  -6  -2   4    3.24    0.83
  -6  -2   3    0.10    0.71
   6   2  -3    0.26    1.35
  -6  -2   3    1.35    1.12
  -6  -2   3    0.16    0.66
  -6  -2   3   -1.43    1.03
   6   2  -3   -0.17    0.89
   6   2  -3    0.51    1.31
  -6  -2   2    0.75    0.90
   6   2  -2    1.68    0.90
  -6  -2   2    0.06    1.09
   6   2  -2    1.13    1.06
   6   2  -2    1.45    1.08
  -6  -2   1   25.40    1.72
   6   2  -1   29.83    1.90
   6   2  -1   30.63    1.85
   6   2  -1   29.11    1.80
  -6  -2   1   30.92    2.03
   6   2   0    2.80    0.97
  -6  -2   0    2.52    1.17
  -6  -2   0    3.49    0.88
   6   2   0    3.00    0.89
   6   2   0    2.73    1.02
   6   2   0    2.41    1.00
   6   2   0    2.14    0.72
   6   2   1   23.32    1.60
  -6  -2  -1   26.40    1.53
   6   2   1   22.40    1.44
  -6  -2  -1   25.05    1.49
   6   2   1   23.48    1.59
   6   2   1   24.22    1.40
   6   2   2   15.35    1.29
   6   2   2   13.87    1.13
  -6  -2  -2   14.83    1.23
  -6  -2  -2   15.79    1.28
   6   2   2   12.62    1.01
   6   2   3   14.08    1.13
  -6  -2  -3   14.32    1.35
  -6  -2  -3   15.06    0.84
  -6  -2  -3   16.73    1.65
   6   2   3   15.89    1.11
  -6  -2  -4  296.80    9.93
   6   2   4  268.39    9.67
  -6  -2  -4  275.14    9.74
   6   2   4  263.08    9.50
   6   2   4  273.79    9.62
  -6  -2  -4  275.79    9.11
  -6  -2  -5    8.83    0.74
   6   2   5    7.25    1.19
  -6  -2  -5    8.83    1.35
   6   2   5    8.17    1.33
  -6  -2  -5   11.18    1.36
   6   2   5    8.94    1.26
   6   2   6    6.47    1.31
  -6  -2  -6    7.30    0.79
  -6  -2  -6    8.86    0.98
   6   2   6    6.35    1.40
  -6  -2  -6    6.35    1.39
  -6  -2  -6    7.22    0.71
  -6  -2  -6    8.28    0.71
  -6  -2  -6    6.63    1.16
   6   2   6    7.07    1.34
  -6  -2  -7    5.47    0.69
   6   2   7    4.23    1.39
  -6  -2  -7    5.35    0.82
   6   2   7    6.05    1.51
   6   2   7    8.39    1.64
  -6  -2  -8   26.17    1.45
  -6  -2  -8   25.99    1.22
   6   2   8   27.90    2.32
  -6  -2  -8   27.25    2.19
   6   2   8   21.17    2.13
   6   2   9   21.21    2.16
  -6  -2  -9   21.22    1.34
  -6  -2  -9   21.48    1.46
  -6  -2  -9   20.21    1.95
  -6  -2 -10    7.11    1.10
  -6  -2 -10    9.91    1.01
   6   2  10    7.87    1.57
  -6  -2 -11    4.81    0.94
   6   2  11    4.35    1.30
  -6  -2 -11    6.46    0.84
  -6  -2 -12    0.91    0.58
  -6  -2 -13    2.45    0.40
  -6  -3   9    0.51    0.59
  -6  -3   9   -0.47    0.57
  -6  -3   8    1.17    0.77
  -6  -3   8    1.77    0.77
  -6  -3   7    3.38    0.89
  -6  -3   7    2.09    0.91
  -6  -3   7    3.06    0.69
  -6  -3   6   32.89    1.63
   6   3  -6   38.80    2.73
  -6  -3   6   33.28    1.73
  -6  -3   6   34.80    1.71
   6   3  -6   38.40    2.50
   6   3  -5    5.98    1.67
   6   3  -5    7.13    1.61
  -6  -3   5    5.00    0.92
  -6  -3   5    5.26    0.91
   6   3  -4   17.68    1.98
   6   3  -4   15.44    1.87
  -6  -3   4   17.17    1.26
  -6  -3   4   13.11    1.04
  -6  -3   3   13.09    1.36
   6   3  -3   13.02    1.63
  -6  -3   3   12.59    1.06
   6   3  -3   15.37    1.70
  -6  -3   3   10.87    1.37
  -6  -3   2   41.27    2.20
   6   3  -2   41.47    2.45
   6   3  -2   45.05    2.51
   6   3  -2   41.94    2.32
   6   3  -2   38.61    2.02
  -6  -3   1   77.59    3.30
   6   3  -1   78.84    3.49
   6   3  -1   81.85    3.52
   6   3  -1   72.30    3.35
   6   3  -1   79.77    3.22
   6   3   0   14.55    1.37
   6   3   0   14.64    1.26
  -6  -3   0   15.95    1.20
   6   3   0   11.76    1.38
   6   3   0   16.94    1.30
  -6  -3  -1  126.11    4.80
  -6  -3  -1  118.11    4.38
   6   3   1  114.83    4.43
  -6  -3  -1  112.84    4.42
   6   3   1  116.73    4.60
   6   3   1  114.14    4.38
   6   3   2  117.14    4.58
  -6  -3  -2  128.49    4.33
  -6  -3  -2  129.72    4.73
   6   3   2  125.77    4.79
  -6  -3  -2  128.02    4.75
  -6  -3  -3  143.60    5.32
   6   3   3  137.72    5.20
   6   3   4   48.52    2.37
   6   3   4   54.91    2.58
  -6  -3  -4   52.14    2.01
  -6  -3  -4   54.93    2.64
  -6  -3  -5   11.73    1.44
  -6  -3  -5   12.30    0.85
   6   3   5    9.72    1.42
  -6  -3  -5   11.04    1.46
   6   3   5   10.61    1.25
  -6  -3  -6    7.00    1.38
  -6  -3  -6    7.81    0.82
  -6  -3  -6    8.02    0.78
  -6  -3  -6    7.99    0.76
  -6  -3  -6    8.01    1.23
   6   3   6    9.84    1.47
  -6  -3  -7    2.97    0.74
  -6  -3  -7    1.80    0.97
  -6  -3  -7    2.83    0.63
  -6  -3  -7    2.32    0.74
   6   3   7    2.93    1.36
  -6  -3  -7    3.12    1.37
   6   3   8   52.36    3.13
  -6  -3  -8   58.10    2.15
  -6  -3  -8   52.96    2.23
  -6  -3  -9   39.16    2.60
   6   3   9   36.19    2.70
  -6  -3  -9   42.10    1.84
  -6  -3  -9   36.96    1.97
   6   3   9   40.12    2.71
  -6  -3  -9   41.62    1.67
  -6  -3 -10    9.98    1.13
   6   3  10    9.47    1.66
   6   3  10    8.63    1.60
  -6  -3 -10   11.03    0.93
  -6  -3 -11    6.03    0.80
  -6  -3 -12    1.96    0.55
  -6  -3 -13    0.49    0.31
  -6  -4   9    0.65    0.55
  -6  -4   9    0.95    0.58
  -6  -4   8    5.36    0.78
  -6  -4   8    4.97    0.83
  -6  -4   7    4.71    0.77
  -6  -4   7    5.71    0.90
  -6  -4   7    4.84    0.94
  -6  -4   6    7.32    0.88
  -6  -4   6    8.52    0.95
   6   4  -5    5.11    0.75
  -6  -4   5    4.90    0.86
   6   4  -5    4.28    1.37
  -6  -4   4   11.34    1.15
   6   4  -4   12.12    1.65
   6   4  -4   10.45    1.54
  -6  -4   4    8.04    0.92
   6   4  -4   10.90    0.87
   6   4  -3   37.90    2.43
   6   4  -3   37.67    1.61
   6   4  -3   38.13    2.36
  -6  -4   3   37.69    1.79
   6   4  -2   48.17    2.59
   6   4  -2   42.29    2.43
   6   4  -2   48.95    2.70
  -6  -4   2   42.64    1.91
   6   4  -2   46.96    2.34
  -6  -4   2   41.78    2.22
  -6  -4   2   45.16    2.45
  -6  -4   1  292.33   10.08
  -6  -4   1  301.61   10.44
   6   4  -1  304.68   10.43
   6   4  -1  303.21   10.22
  -6  -4   0  340.75   12.14
  -6  -4   0  383.04   12.63
   6   4   0  366.34   12.48
  -6  -4  -1  249.30    8.54
  -6  -4  -1  240.58    8.97
   6   4   1  251.21    8.85
   6   4   1  255.10    8.76
  -6  -4  -1  238.74    8.47
  -6  -4  -2  197.42    6.97
   6   4   2  189.07    6.98
  -6  -4  -2  198.86    6.61
   6   4   2  195.61    7.17
   6   4   2  196.72    7.14
   6   4   3  184.82    6.86
   6   4   3  189.28    6.86
   6   4   3  184.32    6.78
  -6  -4  -3  185.73    6.30
  -6  -4  -3  189.51    6.78
  -6  -4  -3  182.25    7.05
   6   4   4   11.93    1.17
   6   4   4   13.26    1.37
  -6  -4  -4   12.44    1.32
  -6  -4  -4   11.86    0.88
  -6  -4  -4   12.05    1.46
   6   4   5    9.51    1.43
   6   4   5    7.17    1.23
  -6  -4  -5    9.12    0.86
  -6  -4  -5    7.89    1.34
  -6  -4  -5    7.87    0.81
  -6  -4  -6   45.49    1.96
   6   4   6   47.39    2.81
  -6  -4  -6   41.31    2.66
  -6  -4  -6   44.18    2.48
  -6  -4  -6   48.20    1.94
  -6  -4  -6   47.73    1.89
   6   4   6   46.67    2.64
  -6  -4  -7   10.99    0.86
  -6  -4  -7   10.18    1.63
  -6  -4  -7    8.82    0.84
  -6  -4  -7    9.42    0.92
   6   4   7    7.00    1.48
   6   4   7    8.79    1.71
   6   4   8   20.33    1.98
  -6  -4  -8   18.87    1.03
  -6  -4  -8   18.41    1.97
  -6  -4  -8   20.79    1.21
   6   4   8   22.52    2.09
  -6  -4  -8   17.90    1.18
  -6  -4  -9    0.33    0.69
   6   4   9    0.09    1.40
   6   4   9    1.89    1.41
  -6  -4  -9    0.59    0.76
   6   4  10    2.14    1.37
  -6  -4 -10    1.28    0.55
  -6  -4 -10    0.70    0.72
  -6  -4 -11    1.68    0.63
  -6  -4 -12    0.91    0.46
  -6  -5   9    6.98    0.52
  -6  -5   9    8.06    0.64
  -6  -5   8    9.80    0.81
  -6  -5   8   11.71    0.91
  -6  -5   7   31.26    1.51
  -6  -5   7   30.55    1.45
  -6  -5   7   34.05    1.68
   6   5  -6   77.79    2.80
  -6  -5   6   70.83    2.86
  -6  -5   5   17.26    1.17
   6   5  -5   18.82    1.14
   6   5  -5   19.41    2.04
  -6  -5   5   19.51    1.39
   6   5  -4   15.04    1.04
  -6  -5   4   14.14    1.26
   6   5  -4   12.64    1.59
   6   5  -3   20.61    1.69
  -6  -5   3   21.27    1.38
   6   5  -3   23.21    1.22
  -6  -5   3   17.73    1.64
   6   5  -3   24.59    1.86
   6   5  -2   26.74    1.96
   6   5  -2   30.54    1.97
  -6  -5   2   27.38    1.47
  -6  -5   2   29.20    2.02
  -6  -5   1   16.38    0.94
   6   5  -1   16.94    1.67
  -6  -5   1   15.63    1.67
   6   5  -1   15.15    1.52
   6   5   0   46.88    2.54
  -6  -5   0   53.57    2.78
   6   5   0   46.25    2.58
  -6  -5  -1  235.23    7.85
   6   5   1  239.10    8.49
   6   5   1  229.13    8.49
   6   5   1  234.05    8.49
   6   5   1  232.62    8.44
  -6  -5  -1  234.28    8.72
   6   5   2   14.76    1.39
  -6  -5  -2   12.07    0.87
   6   5   2   12.40    1.25
   6   5   2   11.33    1.17
  -6  -5  -2   10.43    1.04
  -6  -5  -2   13.41    0.90
   6   5   2   13.76    1.44
   6   5   3  117.25    4.67
  -6  -5  -3  124.60    4.93
   6   5   3  114.68    4.57
   6   5   3  115.11    4.59
  -6  -5  -3  111.16    4.43
  -6  -5  -3  113.09    4.00
  -6  -5  -3  109.22    4.02
   6   5   4   30.67    2.07
  -6  -5  -4   30.82    1.95
   6   5   4   29.32    1.82
   6   5   4   30.58    2.03
   6   5   4   28.78    1.86
  -6  -5  -4   31.59    2.15
  -6  -5  -4   30.33    1.45
  -6  -5  -5    0.07    1.10
  -6  -5  -5   -0.48    1.18
   6   5   5    0.08    1.25
   6   5   5    0.84    1.03
  -6  -5  -6   53.16    2.22
   6   5   6   60.29    3.05
   6   5   6   58.12    3.08
  -6  -5  -6   50.18    2.91
  -6  -5  -6   51.01    2.18
  -6  -5  -7   34.21    1.54
  -6  -5  -7   36.00    1.63
  -6  -5  -7   35.02    2.44
   6   5   7   33.79    2.45
  -6  -5  -7   36.09    1.73
   6   5   7   38.18    2.62
  -6  -5  -8    7.53    0.78
  -6  -5  -8    8.61    1.57
   6   5   8    7.52    1.68
   6   5   8    7.14    1.64
  -6  -5  -8    7.08    0.81
  -6  -5  -8    8.94    0.98
   6   5   9    7.17    1.51
   6   5   9    5.75    1.57
  -6  -5  -9    7.81    0.83
  -6  -5  -9    8.90    0.87
   6   5  10    1.76    1.09
  -6  -5 -10    0.77    0.62
  -6  -5 -10    1.10    0.58
   6   5  10    0.31    1.22
  -6  -5 -11    8.23    0.65
  -6  -5 -12    2.96    0.34
  -6  -6   9    8.89    0.60
  -6  -6   8   25.05    1.11
  -6  -6   8   33.25    1.33
  -6  -6   7   -0.28    0.43
  -6  -6   7   23.94    0.95
  -6  -6   6   42.92    1.90
  -6  -6   6   46.58    2.13
  -6  -6   5   19.98    1.38
   6   6  -5   22.32    2.02
   6   6  -5   18.94    1.20
  -6  -6   5   17.47    1.10
  -6  -6   4    0.88    0.99
   6   6  -4    0.88    0.78
  -6  -6   3    1.75    1.04
  -6  -6   3    0.94    0.90
  -6  -6   3    1.87    1.11
   6   6  -3    1.18    0.79
  -6  -6   2    8.00    0.99
  -6  -6   2    8.09    1.48
   6   6  -2    9.22    0.90
   6   6  -2    8.95    1.22
  -6  -6   2   10.00    1.19
   6   6  -2    7.32    1.42
  -6  -6   1    3.31    1.38
  -6  -6   1    4.12    0.67
   6   6  -1    4.39    1.29
  -6  -6   1    5.06    0.80
   6   6  -1    3.94    1.38
  -6  -6   1    4.44    1.02
  -6  -6   0    4.03    1.48
  -6  -6   0    2.01    0.63
   6   6   0    1.99    1.22
  -6  -6   0    1.33    0.87
   6   6   0    2.95    1.15
   6   6   0    3.55    0.90
   6   6   0    3.96    1.20
   6   6   1   -0.13    1.05
   6   6   1   -0.06    1.02
  -6  -6  -1    0.02    0.64
  -6  -6  -1   -0.09    0.61
  -6  -6  -1    1.39    1.40
  -6  -6  -2    1.28    0.69
   6   6   2   -0.29    0.89
   6   6   2    0.83    1.01
   6   6   2    1.30    1.12
   6   6   2    0.42    1.19
  -6  -6  -2    0.70    0.67
  -6  -6  -3   13.96    1.00
   6   6   3   14.46    1.49
   6   6   3   12.58    1.54
   6   6   3   13.17    1.29
  -6  -6  -3   12.57    1.22
  -6  -6  -3   14.73    1.78
   6   6   3   11.89    1.59
  -6  -6  -4   -0.07    0.79
   6   6   4    0.78    1.19
  -6  -6  -4    1.11    1.27
   6   6   4    0.49    0.89
  -6  -6  -4    0.85    0.95
  -6  -6  -5   28.43    2.01
  -6  -6  -5   31.22    1.54
   6   6   5   32.43    2.32
   6   6   5   32.00    2.12
   6   6   5   28.93    1.91
  -6  -6  -5   28.18    2.11
  -6  -6  -6  167.05    6.94
   6   6   6  189.34    7.31
   6   6   6  192.73    7.18
   6   6   6  182.54    7.10
   6   6   6  186.67    6.85
  -6  -6  -6  168.30    6.77
  -6  -6  -7   78.60    3.01
   6   6   7   71.32    3.87
  -6  -6  -7   84.26    3.06
   6   6   7   75.98    3.97
   6   6   7   79.72    3.86
  -6  -6  -7   74.08    3.77
   6   6   8   73.09    3.77
   6   6   8   69.80    3.59
   6   6   8   68.82    3.67
  -6  -6  -8   69.65    2.72
  -6  -6  -8   78.55    2.85
   6   6   9   26.44    2.01
  -6  -6  -9   24.89    1.04
   6   6   9   21.21    1.69
  -6  -6 -10    6.30    0.59
  -6  -6 -10    8.40    0.71
  -6  -7   8    1.12    0.33
  -6  -7   8    2.59    0.55
  -6  -7   7   15.39    0.93
  -6  -7   6    4.23    0.93
   6   7  -6    4.22    0.76
  -6  -7   5    1.09    0.91
   6   7  -5    0.50    0.77
  -6  -7   4    1.57    0.98
   6   7  -4    3.68    1.26
   6   7  -4    2.55    0.82
  -6  -7   3    5.92    1.01
   6   7  -3    4.83    0.87
   6   7  -2    2.09    0.80
   6   7  -2    3.43    1.33
  -6  -7   2    1.28    1.28
  -6  -7   2    4.31    1.07
  -6  -7   2    1.10    0.89
  -6  -7   1   -0.02    0.57
   6   7  -1    1.10    1.27
  -6  -7   1    1.95    1.42
  -6  -7   1    0.34    1.00
  -6  -7   1    0.55    0.75
  -6  -7   0    2.41    0.97
   6   7   0    1.67    0.57
   6   7   0    3.21    1.33
   6   7   0    1.42    1.19
   6   7   0    2.22    0.98
  -6  -7   0    2.29    1.45
  -6  -7   0    1.32    0.67
   6   7   1   85.97    3.16
  -6  -7  -1   91.82    3.37
   6   7   1   86.90    3.91
   6   7   1   86.45    4.05
   6   7   1   89.02    3.86
  -6  -7  -1   84.11    4.18
  -6  -7  -1   86.33    3.24
  -6  -7  -1   90.36    3.19
  -6  -7  -2   57.53    2.21
   6   7   2   53.11    2.15
   6   7   2   61.91    3.08
   6   7   2   52.41    2.82
   6   7   2   56.14    2.79
  -6  -7  -3   10.55    1.70
   6   7   3   10.76    1.29
   6   7   3    8.75    1.35
  -6  -7  -3   11.33    0.95
   6   7   4  112.73    4.90
   6   7   4  108.96    4.54
  -6  -7  -4  101.82    4.77
   6   7   4  110.64    4.82
  -6  -7  -4  109.97    3.97
   6   7   5    3.05    1.49
  -6  -7  -5    4.20    1.17
  -6  -7  -5    2.26    0.92
  -6  -7  -5    2.57    1.20
   6   7   5    2.10    1.41
  -6  -7  -6   26.91    1.53
  -6  -7  -6   25.45    2.00
   6   7   6   30.07    2.35
   6   7   6   28.00    2.24
   6   7   7   44.81    2.85
   6   7   7   37.06    2.49
  -6  -7  -7   39.95    1.81
   6   7   8   19.01    1.81
  -6  -7  -8   22.19    1.17
   6   7   8   21.81    2.05
  -6  -7  -8   21.96    1.28
  -6  -7  -9   -0.97    0.39
  -6  -7  -9    5.95    0.76
  -6  -7 -10   20.34    0.98
  -6  -8   7    1.20    0.63
  -6  -8   7    0.35    0.49
   6   8  -6   -0.20    0.62
  -6  -8   6    0.89    0.75
  -6  -8   5   18.57    1.25
   6   8  -5   20.54    1.16
  -6  -8   4    2.73    0.88
   6   8  -4    3.94    0.86
  -6  -8   3    3.13    0.91
   6   8  -3    4.21    0.89
   6   8  -2   11.94    0.79
   6   8  -2   11.52    1.03
  -6  -8   2    9.43    1.00
  -6  -8   2   11.26    1.62
  -6  -8   2   11.73    1.30
   6   8  -1   21.18    1.09
  -6  -8   1   19.16    1.44
   6   8  -1   20.21    1.97
  -6  -8   1   23.71    2.07
   6   8   0   35.10    2.16
   6   8   0   37.19    1.58
   6   8   0   40.02    2.52
  -6  -8   0   33.29    2.59
  -6  -8   0   36.18    1.85
  -6  -8   0   35.43    1.60
  -6  -8  -1   20.63    1.21
   6   8   1   19.37    1.75
  -6  -8  -1   21.88    2.14
  -6  -8  -1   23.72    1.38
   6   8   1   21.80    1.15
   6   8   1   20.91    1.73
  -6  -8  -2   29.01    1.39
   6   8   2   30.55    1.42
   6   8   2   25.98    1.90
  -6  -8  -3   49.72    3.01
   6   8   3   46.46    2.52
  -6  -8  -3   51.36    2.05
   6   8   3   47.27    2.03
   6   8   4   67.27    3.48
  -6  -8  -4   65.23    3.46
  -6  -8  -4   68.89    2.63
   6   8   4   63.05    3.09
   6   8   5   32.69    2.03
  -6  -8  -5   36.01    1.69
   6   8   5   34.42    2.41
  -6  -8  -6   10.58    1.04
   6   8   6    9.69    1.56
  -6  -8  -7    1.95    0.77
   6   8   7    2.48    1.15
  -6  -8  -7    1.59    0.81
  -6  -8  -8    2.33    0.65
  -6  -8  -9    6.79    0.67
  -6  -8  -9   -0.35    0.30
  -6  -8 -10    2.58    0.47
  -6  -9   7    1.01    0.33
  -6  -9   7    2.25    0.39
  -6  -9   6    5.92    0.68
  -6  -9   5    4.98    0.78
   6   9  -5    6.61    0.73
  -6  -9   4   16.06    1.11
   6   9  -4   17.69    1.06
  -6  -9   3    1.31    0.75
  -6  -9   3    1.10    1.06
   6   9  -2    6.01    0.65
  -6  -9   2    5.83    1.11
  -6  -9   2    4.97    0.77
   6   9  -1   32.36    1.56
   6   9  -1   31.59    1.39
  -6  -9   1   29.73    1.70
  -6  -9   0    2.17    0.67
  -6  -9   0    2.42    0.95
   6   9   0    1.53    0.78
   6   9   0    1.39    0.64
   6   9   0    2.15    1.07
   6   9   1    1.37    0.67
  -6  -9  -1    2.16    0.75
   6   9   1    0.22    1.13
   6   9   2   14.09    1.63
   6   9   2   14.76    1.67
   6   9   2   15.71    1.04
  -6  -9  -2   14.26    1.05
  -6  -9  -2   13.89    0.92
   6   9   3   10.71    1.58
  -6  -9  -3   11.40    0.90
   6   9   3    9.68    0.94
   6   9   4   15.17    1.63
  -6  -9  -4   13.59    1.02
   6   9   4   15.10    1.07
  -6  -9  -5    0.91    0.80
   6   9   5    1.46    0.76
   6   9   5    0.99    1.13
  -6  -9  -6    8.49    0.89
   6   9   6    5.88    1.18
  -6  -9  -7    1.80    0.66
  -6  -9  -7    1.47    0.70
  -6  -9  -8    0.54    0.51
  -6  -9  -8   -0.03    0.59
   6   9   9    4.64    0.53
  -6 -10   6    2.65    0.39
  -6 -10   5    7.07    0.54
   6  10  -3   57.01    2.19
   6  10  -2   57.09    2.23
   6  10  -1   10.23    0.90
   6  10  -1   10.25    0.76
   6  10   0    7.28    1.20
   6  10   0    8.23    0.75
   6  10   0    8.21    0.86
  -6 -10  -1    0.46    0.63
   6  10   1    1.78    1.19
   6  10   1    2.41    1.05
   6  10   1    1.47    0.66
   6  10   1    1.40    0.69
  -6 -10  -2   28.15    1.42
   6  10   2   31.26    2.08
   6  10   2   29.99    2.03
   6  10   2   30.43    1.41
   6  10   2   30.88    1.41
  -6 -10  -3   29.27    1.26
  -6 -10  -3   27.97    1.42
   6  10   3   27.46    1.93
   6  10   3   28.86    2.03
   6  10   3   30.70    1.41
   6  10   3   27.96    1.34
  -6 -10  -4    2.30    0.81
   6  10   4    4.08    0.74
  -6 -10  -4    3.08    0.63
   6  10   4    2.72    1.15
  -6 -10  -5    1.54    0.73
  -6 -10  -5    1.15    0.61
   6  10   5    0.85    0.68
  -6 -10  -6    0.12    0.56
   6  10   6   -0.22    0.62
  -6 -10  -7    2.01    0.55
  -6 -10  -7    1.83    0.52
   6  10   7    2.13    0.54
  -6 -10  -8    0.21    0.36
  -6 -10  -8    0.39    0.42
   6  10   8    0.14    0.44
   6  11  -3    0.27    0.47
   6  11  -2    1.81    0.54
   6  11  -1    2.32    0.55
   6  11   0   14.06    0.83
   6  11   0   14.48    0.80
   6  11   1    5.13    0.60
  -6 -11  -1    4.26    0.51
   6  11   1    5.41    0.62
   6  11   2   -0.77    0.38
  -6 -11  -2    0.46    0.52
   6  11   2   -0.37    0.57
  -6 -11  -3    0.37    0.57
   6  11   3    0.18    0.56
  -6 -11  -4    0.60    0.58
   6  11   4    0.60    0.56
  -6 -11  -5    4.78    0.62
   6  11   5    4.97    0.59
   6  11   6   13.94    0.74
  -6 -11  -6   14.61    0.76
   6  11   7    7.65    0.44
  -6 -11  -7    7.49    0.43
   6  12   2    6.57    0.47
   6  12   3   18.51    0.80
   6  12   4   25.92    0.98
  -7   8  -2    4.38    0.44
  -7   8  -3    1.34    0.39
   7  -7  -3    7.90    0.62
  -7   7   2   25.77    1.08
  -7   7   1   17.18    0.94
  -7   7   0   24.48    1.19
  -7   7  -1   66.20    2.49
  -7   7  -2   56.58    2.21
  -7   7  -3   34.26    1.54
  -7   7  -4   32.68    1.47
  -7   7  -5    6.46    0.75
  -7   6   4   12.08    0.71
   7  -6  -4   11.80    0.70
  -7   6   3   19.72    1.09
   7  -6  -3   22.14    1.03
  -7   6   2    8.81    0.87
   7  -6  -2    9.04    0.76
  -7   6   1   21.49    1.26
  -7   6   1   21.28    1.06
  -7   6   0   43.05    1.93
  -7   6   0   44.09    1.77
  -7   6  -1   30.40    1.56
  -7   6  -2   34.46    1.70
  -7   6  -3   72.68    2.84
  -7   6  -4   71.38    2.80
  -7   6  -5    1.84    0.85
  -7   6  -6    0.26    0.81
  -7   5   6   20.40    0.85
   7  -5  -5   29.37    1.24
  -7   5   5   25.61    1.22
   7  -5  -4   13.18    0.93
  -7   5   4    9.67    0.93
   7  -5  -3   38.20    1.71
  -7   5   3   36.17    1.75
  -7   5   2   55.86    2.40
   7  -5  -2   59.76    3.41
   7  -5  -2   60.29    2.34
  -7   5   2   54.78    2.15
  -7   5   1   55.08    2.36
   7  -5  -1   53.76    3.49
   7  -5  -1   55.05    3.40
   7  -5  -1   52.96    2.23
  -7   5   1   53.31    2.11
   7  -5   0    5.11    1.86
   7  -5   0    5.64    1.87
  -7   5   0    5.43    1.01
  -7   5   0    5.86    0.78
  -7   5  -1    1.36    0.94
   7  -5   1   -0.25    1.76
   7  -5   1    4.14    1.85
   7  -5   1    1.28    1.65
  -7   5  -1    1.35    0.71
  -7   5  -2   21.13    1.41
   7  -5   2   20.87    2.20
   7  -5   2   23.53    2.46
   7  -5   2   23.75    2.48
   7  -5   3   10.94    1.95
  -7   5  -3    8.38    1.07
  -7   5  -4    1.33    0.97
   7  -5   5   15.81    1.90
  -7   5  -5   15.61    1.26
  -7   5  -6   19.56    1.36
  -7   4   7    1.60    0.38
  -7   4   6    1.05    0.60
   7  -4  -5    7.74    0.88
  -7   4   5    6.36    0.81
  -7   4   4   39.14    1.82
   7  -4  -4   46.41    1.94
  -7   4   3   29.71    1.50
   7  -4  -3   24.65    2.41
   7  -4  -3   27.80    2.18
   7  -4  -3   28.86    2.51
   7  -4  -2   19.40    2.15
  -7   4   2   21.93    1.45
   7  -4  -2   18.92    1.95
  -7   4   2   20.10    1.09
   7  -4  -1    0.85    1.57
   7  -4  -1   -0.25    1.78
  -7   4   1    0.15    0.66
  -7   4   1    0.63    0.95
   7  -4  -1   -0.26    1.86
  -7   4   1    0.26    0.86
   7  -4   0   72.52    4.22
  -7   4   0   69.08    2.65
  -7   4   0   71.31    2.90
   7  -4   0   68.96    4.28
  -7   4   0   69.08    2.85
  -7   4  -1    8.18    0.81
  -7   4  -1    9.09    1.13
  -7   4  -1    7.30    1.07
   7  -4   1    5.37    2.06
   7  -4   2   -1.30    1.69
  -7   4  -2    0.87    0.99
   7  -4   2    1.15    1.64
   7  -4   2    0.51    1.91
   7  -4   3    4.06    1.57
  -7   4  -3    2.71    1.01
   7  -4   3    3.14    1.73
   7  -4   3    2.23    1.75
  -7   4  -4   59.72    2.49
   7  -4   4   56.18    3.47
  -7   4  -7   78.59    3.14
  -7   3   7    0.60    0.50
   7  -3  -7    1.07    0.55
  -7   3   6    0.28    0.64
   7  -3  -6   -0.18    0.73
  -7   3   5    6.71    0.92
   7  -3  -4    0.29    1.43
   7  -3  -4    0.20    1.44
   7  -3  -4    0.42    1.45
  -7   3   4    0.96    0.85
   7  -3  -3    6.19    1.71
   7  -3  -3    8.73    1.98
   7  -3  -3    5.63    1.86
  -7   3   3    6.91    0.95
  -7   3   2   19.69    1.24
   7  -3  -2   15.69    2.10
  -7   3   2   19.37    1.23
  -7   3   1  175.53    6.21
   7  -3  -1  185.75    7.84
  -7   3   1  185.39    6.29
   7  -3  -1  170.42    7.25
  -7   3   0   26.08    1.50
   7  -3   0   25.93    2.30
  -7   3   0   24.21    1.22
   7  -3   0   29.31    2.90
   7  -3   1  104.38    5.14
   7  -3   1  108.03    4.79
  -7   3  -1  110.60    4.05
  -7   3  -1  106.66    4.04
  -7   3  -1  107.94    3.82
   7  -3   2    8.04    1.92
  -7   3  -2    6.04    0.98
  -7   3  -2    6.14    1.02
   7  -3   3    4.44    1.75
  -7   3  -3    5.82    1.05
  -7   3  -3    5.08    0.96
  -7   3  -4   20.97    1.34
   7  -3   4   19.05    2.15
   7  -3   4   17.45    2.18
  -7   3  -4   21.71    1.35
  -7   3  -5  101.17    3.77
  -7   3  -5  106.25    3.88
   7  -3   5   94.95    4.62
  -7   3  -5   99.67    3.74
  -7   3  -6   11.39    1.14
  -7   3  -6   10.00    0.96
  -7   3  -6   12.02    1.02
  -7   3  -7    7.37    1.12
  -7   3  -7    6.53    0.90
  -7   3  -8   23.33    1.51
  -7   3  -8   27.04    1.35
  -7   3  -9   15.91    0.97
  -7   3 -10    1.95    0.51
  -7   2   8   -0.18    0.41
  -7   2   7    7.63    0.74
   7  -2  -7    8.70    0.77
  -7   2   6   14.24    1.06
   7  -2  -6   16.33    1.11
   7  -2  -5    7.00    1.70
   7  -2  -5    6.09    1.50
  -7   2   5    6.81    0.95
  -7   2   4    7.31    0.98
   7  -2  -4    9.05    1.91
   7  -2  -4    8.21    1.80
  -7   2   3   19.16    1.28
   7  -2  -3   18.76    2.24
   7  -2  -3   17.33    2.33
   7  -2  -2   43.34    3.00
  -7   2   2   40.91    1.87
  -7   2   2   41.90    1.87
   7  -2  -2   39.96    2.81
   7  -2  -1  118.77    5.25
  -7   2   1  119.46    4.33
   7  -2  -1  121.45    5.47
  -7   2   1  121.18    4.38
   7  -2  -1  128.11    5.50
   7  -2   0   19.61    1.84
   7  -2   0   20.17    2.01
  -7   2   0   19.39    1.10
  -7   2   0   19.13    1.29
   7  -2   1    2.87    1.36
   7  -2   1    2.66    1.20
   7  -2   1    4.38    1.54
   7  -2   1    6.53    1.65
  -7   2  -1    4.47    0.89
  -7   2  -1    3.45    0.94
   7  -2   2    8.49    1.44
   7  -2   2    8.31    1.65
   7  -2   2    8.12    1.71
  -7   2  -2    8.06    0.98
  -7   2  -2    8.40    1.05
   7  -2   2    9.39    1.33
  -7   2  -3   94.43    3.77
   7  -2   3  103.45    4.84
   7  -2   3  103.08    4.80
  -7   2  -3  108.25    3.88
  -7   2  -3  108.58    3.84
  -7   2  -4   72.63    2.77
  -7   2  -4   68.28    2.72
  -7   2  -4   70.65    2.78
  -7   2  -5   16.75    1.22
  -7   2  -5   19.37    1.22
   7  -2   5   19.19    1.86
  -7   2  -5   19.54    1.28
  -7   2  -6  163.57    5.52
  -7   2  -6  152.04    5.53
   7  -2   6  155.39    6.51
  -7   2  -6  155.58    5.62
  -7   2  -7    5.07    0.92
  -7   2  -7    7.09    1.06
  -7   2  -7    6.26    0.74
  -7   2  -7    6.30    0.79
  -7   2  -8    3.00    0.77
  -7   2  -8    2.25    0.80
  -7   2  -8    1.41    0.98
  -7   2  -9    1.19    0.76
  -7   2  -9    0.32    0.73
  -7   2 -10    5.99    0.73
  -7   2 -10    3.66    0.71
  -7   2 -11    2.12    0.49
  -7   1   8   14.37    0.80
   7  -1  -7    2.33    0.70
  -7   1   7    2.31    0.69
  -7   1   6   16.16    1.14
   7  -1  -5    3.35    1.78
  -7   1   5    2.34    0.88
  -7   1   4   16.04    1.18
   7  -1  -4   12.28    1.97
   7  -1  -4   14.21    2.16
  -7   1   3  228.77    7.79
   7  -1  -3  228.60    8.96
   7  -1  -3  223.15    9.04
  -7   1   2  176.18    6.08
   7  -1  -2  182.25    7.19
  -7   1   2  172.65    6.10
   7  -1  -2  173.05    7.08
  -7   1   2  175.11    6.06
   7  -1  -2  175.83    7.27
   7  -1  -1   64.63    3.54
   7  -1  -1   65.97    3.45
  -7   1   1   65.17    2.51
  -7   1   1   62.97    2.59
  -7   1   1   62.22    3.36
   7  -1  -1   72.39    3.66
   7  -1   0   29.98    2.34
   7  -1   0   30.68    2.20
  -7   1   0   31.16    1.58
  -7   1   0   30.44    1.39
  -7   1   0   35.37    2.44
   7  -1   0   28.64    2.26
   7  -1   0   32.10    2.38
  -7   1  -1   27.21    1.46
   7  -1   1   25.22    1.94
  -7   1  -1   27.68    1.44
  -7   1  -1   25.46    2.28
   7  -1   1   25.77    2.21
   7  -1   2    8.49    1.59
   7  -1   2    7.81    1.60
  -7   1  -2    8.50    1.00
  -7   1  -2    8.31    0.90
  -7   1  -2    9.37    1.73
   7  -1   2    7.58    1.07
   7  -1   3    0.37    1.39
  -7   1  -3    1.16    0.80
  -7   1  -3    1.67    0.70
  -7   1  -3    2.30    0.75
  -7   1  -3    1.30    1.38
  -7   1  -4   10.12    0.98
  -7   1  -4    9.76    0.94
  -7   1  -4    8.17    1.65
  -7   1  -4    8.99    0.95
   7  -1   4    8.37    1.05
   7  -1   4   10.36    1.68
  -7   1  -5   23.44    1.32
   7  -1   5   22.87    1.89
  -7   1  -5   23.52    1.34
   7  -1   5   22.96    1.60
   7  -1   6    8.91    1.38
   7  -1   6   10.94    1.43
  -7   1  -6    6.74    1.62
  -7   1  -6   10.08    1.01
  -7   1  -6    9.67    0.92
   7  -1   6   11.48    1.36
  -7   1  -6    9.47    0.91
   7  -1   7    7.38    1.50
  -7   1  -7    8.46    1.60
  -7   1  -7    8.58    1.03
  -7   1  -7    7.88    0.95
  -7   1  -8   18.51    1.27
  -7   1  -8   21.06    1.31
  -7   1  -9    0.58    0.82
  -7   1  -9    0.63    0.84
   7  -1   9    0.74    1.28
  -7   1 -10    4.05    0.84
  -7   1 -10    3.95    0.77
  -7   1 -11    5.37    0.73
  -7   1 -11    6.35    0.69
  -7   1 -12    2.47    0.42
  -7   0   9    3.62    0.34
  -7   0   8    8.13    0.69
   7   0  -7   27.04    1.29
   7   0  -6    2.35    1.56
  -7   0   5    3.19    0.95
  -7   0   5    2.50    0.74
   7   0  -5    3.37    1.72
  -7   0   4   10.01    1.03
   7   0  -4   10.40    1.95
   7   0  -3   36.73    2.78
  -7   0   3   36.29    1.69
  -7   0   3   32.75    1.66
   7   0  -3   28.69    2.31
   7   0  -3   34.06    2.71
   7   0  -2  215.71    8.36
  -7   0   2  218.28    7.21
   7   0  -2  213.94    8.31
   7   0  -2  206.71    8.13
  -7   0   2  215.60    8.03
  -7   0   2  204.11    7.24
  -7   0   2  207.54    7.18
  -7   0   2  211.78    7.23
  -7   0   1  189.48    6.63
  -7   0   1  199.66    6.72
  -7   0   1  194.07    7.63
  -7   0   1  203.26    6.76
  -7   0   1  193.31    6.75
   7   0  -1  196.66    7.54
   7   0  -1  194.58    7.66
   7   0  -1  202.70    7.65
   7   0  -1  195.59    7.60
   7   0   0   58.33    3.00
   7   0   0   49.02    2.48
  -7   0   0   58.35    3.14
   7   0   0   51.12    2.87
  -7   0   0   54.36    2.22
   7   0   0   51.43    2.92
  -7   0  -1   14.05    1.09
   7   0   1   14.90    1.26
   7   0   1   13.34    1.55
  -7   0  -1   14.53    1.01
  -7   0  -1   13.16    1.81
   7   0   1   13.75    1.42
   7   0   1   14.87    1.30
  -7   0  -2    5.03    0.76
  -7   0  -2    5.29    1.56
   7   0   2    6.62    1.04
  -7   0  -2    5.77    0.71
   7   0   2    7.76    1.47
   7   0   2    5.87    1.11
  -7   0  -2    5.74    0.75
  -7   0  -3   -0.19    0.67
  -7   0  -3   -0.56    0.61
  -7   0  -3    0.18    1.42
  -7   0  -3   -0.35    0.74
  -7   0  -3   -0.29    1.13
   7   0   3    0.91    0.87
   7   0   3   -0.31    1.00
  -7   0  -4   16.73    1.04
  -7   0  -4   16.38    1.92
  -7   0  -4   15.70    1.05
   7   0   4   17.00    1.51
  -7   0  -4   16.82    1.13
  -7   0  -4   17.90    1.78
  -7   0  -5    0.41    1.33
  -7   0  -5    1.77    0.77
  -7   0  -5    1.78    0.70
   7   0   5    1.36    0.87
  -7   0  -5    0.80    0.76
  -7   0  -5    1.76    0.69
   7   0   5    1.99    0.97
  -7   0  -5    1.16    1.29
  -7   0  -6    0.77    0.81
  -7   0  -6    1.43    0.72
   7   0   6    1.03    1.06
  -7   0  -6    0.81    0.69
   7   0   6    1.43    1.13
  -7   0  -6    1.42    0.80
  -7   0  -6    0.61    1.18
  -7   0  -7   15.37    1.13
   7   0   7   11.90    1.72
  -7   0  -7   14.34    1.82
  -7   0  -7   14.24    1.16
  -7   0  -7   13.55    1.09
   7   0   7   12.74    1.62
   7   0   8    9.90    1.68
  -7   0  -8   11.84    1.67
  -7   0  -8    8.63    1.07
  -7   0  -8    9.94    1.02
  -7   0  -9   44.19    2.01
   7   0   9   38.10    2.63
  -7   0 -10   59.70    2.46
  -7   0 -11   15.76    1.06
  -7   0 -12   17.00    0.86
  -7  -1   9    2.15    0.36
  -7  -1   7    5.14    0.83
   7   1  -6    1.23    1.47
  -7  -1   6    2.40    0.69
  -7  -1   6    3.45    0.86
   7   1  -5    1.71    1.29
  -7  -1   5    0.71    0.92
   7   1  -5    1.96    1.58
  -7  -1   5    0.98    0.80
   7   1  -4   -0.58    1.68
  -7  -1   4    0.34    0.80
  -7  -1   3    5.26    0.93
   7   1  -3    3.75    1.62
   7   1  -3    3.72    1.28
  -7  -1   3    4.95    0.92
   7   1  -2   83.25    3.89
   7   1  -2   84.08    3.82
  -7  -1   2   83.21    3.21
  -7  -1   2   84.80    3.18
   7   1  -2   86.61    4.19
  -7  -1   2   86.31    3.14
  -7  -1   2   80.09    3.90
   7   1  -1    0.67    1.06
   7   1  -1   -0.31    1.11
   7   1  -1    1.84    1.25
   7   1  -1    2.15    1.08
  -7  -1   1    0.51    0.74
  -7  -1   1    2.26    1.31
  -7  -1   1    1.04    0.67
  -7  -1   1    1.40    0.79
  -7  -1   0   17.13    1.50
   7   1   0   15.26    1.61
  -7  -1   0   16.29    1.07
  -7  -1   0   14.86    1.77
  -7  -1   0   14.34    1.10
   7   1   0   16.64    1.45
   7   1   0   16.45    1.52
  -7  -1   0   16.26    0.95
   7   1   0   15.67    1.49
   7   1   1   42.85    2.29
  -7  -1  -1   41.52    1.85
   7   1   1   42.43    2.34
  -7  -1  -1   41.44    2.30
  -7  -1  -1   43.90    1.80
   7   1   1   41.66    2.22
  -7  -1  -1   42.17    2.68
   7   1   1   36.16    2.19
  -7  -1  -2   17.21    1.52
   7   1   2   17.13    1.47
   7   1   2   19.00    1.54
  -7  -1  -2   19.01    1.03
  -7  -1  -2   18.18    1.49
  -7  -1  -2   16.91    1.96
  -7  -1  -2   15.93    1.00
  -7  -1  -3  250.07    8.77
  -7  -1  -3  274.62    8.87
  -7  -1  -3  269.24    9.75
  -7  -1  -3  257.67    9.45
   7   1   3  265.83    9.39
   7   1   4  161.22    6.15
   7   1   4  163.09    6.32
  -7  -1  -4  173.99    6.62
  -7  -1  -4  173.46    5.75
  -7  -1  -4  155.18    5.67
  -7  -1  -4  172.52    6.44
   7   1   5   69.54    3.30
  -7  -1  -5   70.90    3.52
   7   1   5   63.12    3.19
  -7  -1  -5   73.24    2.75
  -7  -1  -5   77.84    3.61
  -7  -1  -5   73.40    2.76
  -7  -1  -6   50.08    2.07
   7   1   6   47.11    2.78
  -7  -1  -6   46.37    2.64
  -7  -1  -6   47.62    1.97
   7   1   6   45.81    2.65
   7   1   6   47.79    2.60
  -7  -1  -6   51.52    2.90
  -7  -1  -6   45.45    2.10
   7   1   7   64.47    3.17
   7   1   7   58.59    3.24
  -7  -1  -7   63.05    2.47
   7   1   7   58.44    3.14
  -7  -1  -7   53.70    2.50
  -7  -1  -8  103.95    3.83
  -7  -1  -8   96.89    3.87
   7   1   8  103.89    4.72
   7   1   8  108.39    4.65
  -7  -1  -8  104.15    4.71
  -7  -1  -9  142.57    5.37
  -7  -1  -9  158.53    5.31
   7   1   9  141.33    6.08
  -7  -1 -10   78.98    2.94
  -7  -1 -10   73.46    3.01
  -7  -1 -11    4.54    0.76
  -7  -1 -12    1.99    0.54
  -7  -2   9    0.33    0.31
  -7  -2   8    4.80    0.68
  -7  -2   7    2.09    0.77
   7   2  -6    0.86    1.35
  -7  -2   6    0.53    0.86
  -7  -2   6    0.76    0.69
  -7  -2   6    0.77    0.84
   7   2  -5    4.71    1.73
   7   2  -5    5.90    1.59
  -7  -2   5    5.36    0.87
  -7  -2   5    3.79    0.91
  -7  -2   4   14.97    1.17
   7   2  -4   12.39    2.01
  -7  -2   4   13.89    1.11
  -7  -2   4   13.59    1.08
   7   2  -3   -0.30    1.60
  -7  -2   3   -0.12    0.71
  -7  -2   3    0.97    0.86
  -7  -2   3    1.05    0.82
   7   2  -3    1.41    1.54
  -7  -2   2   28.31    2.17
   7   2  -2   30.32    2.03
   7   2  -2   31.85    2.40
  -7  -2   2   29.40    1.48
   7   2  -2   29.97    1.95
  -7  -2   2   29.87    1.47
  -7  -2   2   31.20    1.56
  -7  -2   1   69.60    2.59
  -7  -2   1   67.97    3.44
  -7  -2   1   70.55    2.66
   7   2  -1   62.51    3.16
   7   2  -1   65.88    3.25
   7   2   0   66.67    3.09
  -7  -2   0   65.12    3.07
  -7  -2   0   68.48    2.61
  -7  -2   0   64.42    2.57
   7   2   0   61.11    3.01
   7   2   0   68.01    3.15
  -7  -2   0   70.52    3.44
   7   2   1   55.08    2.67
  -7  -2  -1   55.94    3.05
   7   2   1   50.33    2.68
  -7  -2  -1   58.31    2.16
   7   2   1   49.16    2.33
   7   2   1   49.57    2.48
   7   2   1   53.45    2.75
  -7  -2  -1   54.04    2.62
  -7  -2  -2   80.53    3.44
   7   2   2   78.74    3.25
   7   2   2   76.51    3.53
  -7  -2  -2   81.15    3.43
   7   2   2   78.40    3.49
  -7  -2  -3   28.63    1.93
  -7  -2  -3   27.21    1.30
  -7  -2  -3   31.14    1.36
   7   2   3   26.01    1.67
   7   2   3   28.53    1.92
  -7  -2  -3   28.31    2.24
  -7  -2  -4  183.91    6.79
  -7  -2  -4  172.03    6.06
  -7  -2  -4  175.52    6.05
  -7  -2  -4  185.97    6.15
   7   2   4  175.62    6.48
  -7  -2  -4  190.14    7.03
   7   2   4  174.20    6.72
   7   2   4  167.75    6.53
  -7  -2  -5  113.59    4.92
  -7  -2  -5  116.26    4.14
  -7  -2  -5  116.95    4.16
  -7  -2  -5  118.38    4.11
   7   2   5  110.34    4.76
  -7  -2  -5  114.63    4.92
  -7  -2  -6    3.05    1.20
  -7  -2  -6    5.14    0.72
  -7  -2  -6    3.51    1.36
  -7  -2  -6    4.76    0.81
   7   2   6    5.18    1.38
  -7  -2  -6    3.10    0.92
   7   2   6    2.78    1.14
  -7  -2  -6    4.30    0.69
  -7  -2  -7   66.54    3.42
   7   2   7   55.93    3.14
   7   2   7   59.57    3.32
  -7  -2  -7   64.67    2.51
  -7  -2  -7   58.04    2.60
   7   2   8  149.96    5.92
   7   2   8  139.93    5.99
  -7  -2  -8  148.10    5.08
  -7  -2  -8  131.60    5.12
  -7  -2  -9  101.02    3.71
   7   2   9   98.59    4.50
  -7  -2 -10    6.00    0.86
   7   2  10    3.60    1.40
  -7  -2 -11    1.08    0.66
  -7  -2 -12    1.40    0.53
  -7  -3   8    0.74    0.63
  -7  -3   7    5.08    0.85
  -7  -3   7    5.13    0.62
  -7  -3   6   13.71    1.05
  -7  -3   6   13.52    1.01
   7   3  -6   10.55    1.57
  -7  -3   5  123.88    4.62
   7   3  -5  138.11    5.85
  -7  -3   5  133.96    4.65
   7   3  -5  133.08    5.73
  -7  -3   4   17.54    1.13
  -7  -3   4   17.73    1.26
   7   3  -4   21.74    2.15
  -7  -3   4   18.98    1.26
   7   3  -4   20.09    2.21
  -7  -3   3    8.52    0.97
   7   3  -3   11.57    1.79
  -7  -3   3    9.66    1.04
   7   3  -3   10.70    1.77
  -7  -3   2   20.31    1.21
  -7  -3   2   19.60    1.18
  -7  -3   2   20.05    1.27
   7   3  -2   20.35    2.06
  -7  -3   2   17.80    1.84
  -7  -3   1    7.08    1.55
   7   3  -1    8.11    1.40
  -7  -3   1    7.39    0.80
  -7  -3   0   32.10    1.53
   7   3   0   35.08    2.18
  -7  -3   0   35.18    2.36
   7   3   0   32.98    2.08
  -7  -3   0   31.28    1.84
   7   3   0   25.97    1.85
   7   3   0   30.53    1.77
   7   3   1   29.24    1.97
  -7  -3  -1   29.39    1.32
  -7  -3  -1   24.67    1.58
  -7  -3  -1   27.71    1.34
   7   3   1   23.85    1.86
  -7  -3  -1   28.45    1.70
   7   3   1   28.45    1.94
  -7  -3  -1   29.17    2.21
   7   3   1   25.49    1.62
   7   3   2  137.35    5.25
   7   3   2  129.48    5.05
  -7  -3  -2  128.92    5.04
  -7  -3  -2  135.89    4.61
  -7  -3  -2  126.82    5.04
   7   3   2  126.29    5.23
  -7  -3  -3   58.47    2.29
   7   3   3   57.42    2.77
  -7  -3  -3   61.21    3.23
  -7  -3  -3   56.71    2.79
   7   3   4   26.26    1.65
  -7  -3  -4   22.00    1.81
  -7  -3  -4   23.68    2.12
  -7  -3  -4   22.88    1.17
  -7  -3  -4   24.66    1.25
   7   3   5   44.90    2.46
  -7  -3  -5   44.87    2.67
  -7  -3  -5   43.23    2.59
  -7  -3  -5   45.11    1.87
  -7  -3  -5   45.96    1.86
  -7  -3  -5   42.04    1.85
   7   3   6    9.33    1.52
  -7  -3  -6   11.44    1.46
  -7  -3  -6   12.00    0.97
  -7  -3  -6   11.38    0.90
  -7  -3  -6   12.24    0.96
  -7  -3  -6   11.25    0.90
  -7  -3  -6   13.15    1.69
  -7  -3  -7   78.29    2.84
   7   3   7   67.21    3.56
  -7  -3  -7   79.99    2.96
   7   3   7   69.74    3.71
  -7  -3  -7   78.67    2.88
  -7  -3  -7   72.01    3.81
   7   3   8   31.15    2.31
  -7  -3  -8   30.55    1.58
   7   3   8   33.31    2.45
  -7  -3  -8   34.70    1.50
  -7  -3  -8   28.22    2.38
   7   3   9   34.49    2.41
   7   3   9   40.89    2.58
  -7  -3  -9   35.69    1.72
   7   3  10   16.09    1.68
  -7  -3 -10   12.13    0.97
  -7  -3 -11    0.31    0.61
  -7  -3 -12    0.20    0.48
  -7  -4   8    2.57    0.63
  -7  -4   7   11.55    0.82
  -7  -4   7   13.38    1.01
  -7  -4   7   12.63    0.84
  -7  -4   6   21.85    1.24
  -7  -4   6   22.08    1.21
  -7  -4   5    7.51    0.85
   7   4  -5    7.46    1.45
   7   4  -5    7.03    1.66
  -7  -4   5    7.86    1.01
  -7  -4   5    7.07    1.02
   7   4  -4    9.45    1.64
  -7  -4   4    9.46    1.10
   7   4  -4    9.50    1.71
   7   4  -3   12.24    0.85
   7   4  -3    9.89    1.64
  -7  -4   3   10.89    1.11
   7   4  -3   12.87    1.77
   7   4  -2    2.03    0.97
   7   4  -2    2.05    1.39
  -7  -4   2    1.89    1.36
   7   4  -2    2.89    0.63
   7   4  -1    5.02    1.47
   7   4  -1    4.54    1.06
  -7  -4   0   63.38    2.38
   7   4   0   60.01    3.11
   7   4   0   63.25    3.15
   7   4   0   58.63    2.84
   7   4   1   68.37    3.26
   7   4   1   72.28    3.43
   7   4   1   71.21    3.45
  -7  -4  -1   76.87    2.80
  -7  -4  -1   73.29    2.75
   7   4   2   48.79    2.60
   7   4   2   54.91    2.82
  -7  -4  -2   50.43    2.47
  -7  -4  -2   52.75    2.10
   7   4   2   53.31    2.78
  -7  -4  -2   57.45    2.16
   7   4   3   19.19    1.43
  -7  -4  -3   20.55    1.58
   7   4   3   20.76    1.68
  -7  -4  -3   23.10    1.18
   7   4   3   18.63    1.68
  -7  -4  -4   -0.05    0.71
  -7  -4  -4    0.20    1.08
   7   4   4    0.24    0.96
   7   4   4    0.21    1.16
   7   4   4    0.56    1.07
  -7  -4  -5  252.57    9.29
  -7  -4  -5  249.77    8.32
  -7  -4  -5  254.42    9.14
   7   4   5  245.57    9.06
  -7  -4  -5  235.43    8.37
  -7  -4  -5  255.64    8.38
  -7  -4  -6   42.87    2.53
  -7  -4  -6   43.79    1.87
  -7  -4  -6   40.28    2.60
  -7  -4  -6   42.49    1.89
   7   4   6   42.97    2.66
  -7  -4  -6   43.12    1.82
  -7  -4  -7    0.10    0.71
   7   4   7    0.08    1.21
  -7  -4  -7    0.88    1.32
  -7  -4  -7   -0.44    0.78
   7   4   7    1.06    1.38
  -7  -4  -7   -0.75    0.68
  -7  -4  -8    1.84    0.72
   7   4   8    1.29    1.30
  -7  -4  -8    1.69    1.41
  -7  -4  -8    2.41    0.76
   7   4   8    2.36    1.43
  -7  -4  -8    1.80    0.63
  -7  -4  -9   15.88    1.09
  -7  -4  -9   16.10    0.99
   7   4   9   17.37    1.86
   7   4   9   14.39    1.69
   7   4  10   10.19    1.49
  -7  -4 -10   10.13    0.87
  -7  -4 -11    1.03    0.57
  -7  -4 -12    0.76    0.38
  -7  -5   8    5.82    0.65
  -7  -5   7    8.09    0.72
  -7  -5   6   28.73    1.44
  -7  -5   6   29.14    1.50
  -7  -5   5   16.23    1.18
   7   5  -5   14.25    0.93
   7   5  -4    5.96    1.40
   7   5  -4    6.02    0.79
  -7  -5   4    7.26    1.06
   7   5  -3   39.71    2.40
   7   5  -3   39.76    2.50
   7   5  -3   35.54    1.63
  -7  -5   3   35.48    1.81
   7   5  -2   17.54    1.75
   7   5  -2   14.64    1.55
   7   5  -2   17.65    1.04
  -7  -5   2   14.55    1.14
   7   5  -1    8.22    1.30
  -7  -5   1    8.33    0.90
   7   5  -1    6.70    1.55
  -7  -5   1    7.33    0.80
  -7  -5   0   11.73    0.91
  -7  -5   0   11.68    1.70
   7   5   0   12.72    1.60
   7   5   0   11.97    1.45
  -7  -5  -1    2.38    0.70
   7   5   1    1.60    1.25
  -7  -5  -1    2.26    1.45
   7   5   1    2.57    1.11
   7   5   2   17.34    1.61
  -7  -5  -2   18.38    1.11
   7   5   2   16.83    1.62
   7   5   2   15.01    1.60
  -7  -5  -2   17.15    1.05
   7   5   3   -0.24    0.92
  -7  -5  -3   -0.51    0.71
   7   5   3    0.07    1.20
  -7  -5  -3   -0.32    0.74
  -7  -5  -3   -0.22    0.90
   7   5   3    1.07    1.13
  -7  -5  -3   -0.26    1.39
   7   5   3    1.19    1.07
  -7  -5  -4   58.32    2.81
   7   5   4   51.82    2.76
  -7  -5  -4   50.84    2.12
  -7  -5  -4   52.97    3.00
   7   5   4   48.64    2.80
   7   5   4   50.28    2.70
   7   5   5   57.99    2.98
   7   5   5   59.99    3.13
  -7  -5  -5   54.97    2.30
   7   5   5   53.64    2.89
  -7  -5  -5   53.14    2.92
   7   5   6   12.89    1.74
   7   5   6   11.24    1.69
  -7  -5  -6   12.28    1.03
  -7  -5  -6   12.94    1.02
  -7  -5  -6   12.50    1.55
   7   5   6   12.04    1.55
  -7  -5  -6   11.70    1.64
   7   5   7    8.99    1.69
  -7  -5  -7    8.20    0.80
   7   5   7    8.82    1.66
  -7  -5  -7    9.78    0.98
  -7  -5  -7    8.85    1.54
  -7  -5  -7    8.12    0.92
   7   5   8   20.44    2.05
  -7  -5  -8   18.84    1.12
  -7  -5  -8   20.00    1.11
   7   5   8   16.27    1.84
  -7  -5  -8   22.83    1.24
   7   5   9    9.82    1.62
  -7  -5  -9   10.03    0.86
  -7  -5  -9    9.71    0.83
   7   5   9    9.77    1.55
  -7  -5 -10   29.43    1.22
  -7  -5 -10   26.82    1.25
  -7  -5 -11   12.47    0.69
  -7  -6   8    7.07    0.60
  -7  -6   7    1.21    0.54
  -7  -6   6   -0.41    0.73
  -7  -6   6    0.24    0.69
  -7  -6   5    2.72    0.91
   7   6  -5    2.73    0.69
  -7  -6   4    4.36    1.00
   7   6  -4    3.33    0.77
  -7  -6   3   -0.64    0.93
   7   6  -3    1.45    0.77
  -7  -6   2    0.47    0.85
   7   6  -2    1.15    0.72
   7   6  -2    1.68    1.20
   7   6  -2    2.25    1.11
   7   6  -1   19.21    1.72
   7   6  -1   21.04    2.00
  -7  -6   1   14.24    1.89
   7   6  -1   17.02    1.70
  -7  -6   1   17.95    1.05
  -7  -6   1   19.22    1.14
  -7  -6   0   33.61    1.57
   7   6   0   34.67    2.30
   7   6   0   38.72    2.47
   7   6   0   39.20    2.41
  -7  -6   0   37.74    2.58
   7   6   1   12.52    1.64
  -7  -6  -1   14.95    1.00
   7   6   1   11.47    1.50
  -7  -6  -1   12.55    1.86
  -7  -6  -2   45.04    1.91
   7   6   2   41.72    2.53
   7   6   2   42.24    2.64
   7   6   2   45.34    2.64
   7   6   3   43.33    2.53
   7   6   3   49.34    2.81
  -7  -6  -3   50.36    3.01
   7   6   3   43.98    2.59
  -7  -6  -3   46.48    2.02
  -7  -6  -3   47.98    2.00
  -7  -6  -4   37.44    2.58
   7   6   4   39.40    2.31
   7   6   4   42.01    2.55
   7   6   4   36.09    2.33
   7   6   4   37.93    2.44
  -7  -6  -4   38.79    1.79
  -7  -6  -5   51.62    2.18
   7   6   5   52.86    2.98
  -7  -6  -5   48.53    2.73
   7   6   5   50.42    2.89
  -7  -6  -5   50.00    2.17
   7   6   5   52.21    2.70
   7   6   6  149.08    6.02
   7   6   6  147.71    5.99
  -7  -6  -6  146.14    5.05
   7   6   6  141.95    5.71
  -7  -6  -7  141.42    5.08
  -7  -6  -7  147.47    5.07
   7   6   7  140.11    6.03
  -7  -6  -8   92.80    3.35
   7   6   8   87.42    4.31
   7   6   8   90.66    4.22
  -7  -6  -8   95.99    3.45
   7   6   9   77.06    3.76
  -7  -6  -9   79.81    2.92
   7   6   9   81.22    3.65
  -7  -6 -10    7.89    0.62
  -7  -7   7    6.27    0.62
  -7  -7   7    4.57    0.53
  -7  -7   6    9.63    0.86
  -7  -7   6   10.46    0.87
  -7  -7   5    7.85    0.97
   7   7  -5    8.05    0.79
  -7  -7   4   21.54    1.36
   7   7  -4   23.60    1.27
  -7  -7   3   34.66    1.75
   7   7  -3   37.75    1.70
  -7  -7   2   10.04    0.97
  -7  -7   2    9.29    1.54
   7   7  -2   10.29    0.99
   7   7  -1   35.78    2.31
   7   7  -1   34.79    1.65
  -7  -7   1   34.98    1.50
  -7  -7   1   31.31    2.45
   7   7   0   23.36    2.01
  -7  -7   0   23.54    2.23
  -7  -7   0   24.85    1.26
   7   7   0   24.37    2.03
   7   7   1    1.66    1.28
  -7  -7  -1    3.88    0.78
   7   7   1    2.92    1.15
   7   7   1    1.61    1.29
  -7  -7  -2   29.81    1.51
   7   7   2   28.48    2.15
   7   7   2   31.39    2.14
   7   7   3   95.29    4.30
  -7  -7  -3  103.68    4.72
  -7  -7  -3  103.11    3.62
   7   7   3  105.92    4.57
   7   7   3   95.27    3.53
   7   7   3  100.09    4.40
  -7  -7  -3   98.14    3.68
   7   7   4   75.85    3.80
  -7  -7  -4   68.69    3.77
   7   7   4   80.96    3.67
  -7  -7  -4   73.68    2.95
   7   7   4   74.81    3.58
  -7  -7  -4   78.11    2.92
   7   7   5  102.72    4.38
  -7  -7  -5   94.43    4.42
  -7  -7  -5   99.57    3.68
   7   7   5  101.16    4.56
   7   7   6   34.90    2.51
  -7  -7  -6   37.01    1.75
   7   7   6   35.95    2.56
  -7  -7  -6   35.13    1.73
   7   7   7   16.41    1.79
  -7  -7  -7   18.62    1.19
   7   7   7   18.16    1.96
   7   7   8   23.25    1.91
  -7  -7  -8   25.22    1.32
   7   7   8   26.10    2.07
  -7  -7  -8   23.82    1.21
  -7  -7  -9    6.11    0.72
  -7  -7 -10    1.40    0.48
  -7  -8   7    6.17    0.42
  -7  -8   7    8.43    0.51
  -7  -8   6    8.38    0.72
  -7  -8   6    8.62    0.71
   7   8  -5   30.35    1.36
  -7  -8   5   31.57    1.46
   7   8  -4   30.81    1.45
  -7  -8   4   30.96    1.50
   7   8  -3    6.15    0.86
  -7  -8   3    5.48    0.86
  -7  -8   2   76.79    3.06
   7   8  -2   92.15    3.17
   7   8  -1   86.33    4.03
   7   8  -1   86.85    3.24
  -7  -8   0   27.46    2.31
  -7  -8   0   28.43    1.36
   7   8   0   28.75    2.20
   7   8   1   43.72    2.50
   7   8   1   40.16    1.67
  -7  -8  -1   41.98    2.88
  -7  -8  -1   41.63    1.80
   7   8   1   42.29    2.61
   7   8   2   19.30    1.77
   7   8   2   22.41    1.13
   7   8   2   21.13    1.69
  -7  -8  -2   22.47    1.26
   7   8   2   17.74    1.86
  -7  -8  -3   20.44    2.10
  -7  -8  -3   22.93    1.38
   7   8   3   20.79    1.69
   7   8   3   20.76    1.81
  -7  -8  -3   24.23    1.29
   7   8   3   22.62    1.19
   7   8   4   45.03    2.52
  -7  -8  -4   44.70    2.04
  -7  -8  -4   47.84    2.01
   7   8   4   46.05    1.92
  -7  -8  -5   81.41    3.05
   7   8   5   81.16    3.62
   7   8   5   75.51    3.85
  -7  -8  -6   24.31    1.36
   7   8   6   23.58    1.72
  -7  -8  -6   24.37    1.38
   7   8   6   24.45    1.98
   7   8   7    2.67    1.15
  -7  -8  -7    1.39    0.76
  -7  -8  -7    2.87    0.75
  -7  -8  -8    5.61    0.68
  -7  -8  -9    1.07    0.53
   7   8  10   -0.39    0.39
  -7  -9   6    0.52    0.30
  -7  -9   6    0.81    0.42
  -7  -9   5    1.95    0.50
   7   9  -5    3.29    0.53
  -7  -9   5    1.58    0.62
  -7  -9   4   -0.38    0.48
   7   9  -4   11.41    0.76
   7   9  -3    9.70    0.86
   7   9  -2    1.72    0.76
   7   9  -1    5.19    0.84
  -7  -9   0    2.70    0.63
   7   9   0    2.51    1.27
   7   9   0    2.01    0.53
  -7  -9  -1    9.07    0.86
   7   9   1   11.18    1.55
   7   9   1    9.57    0.76
   7   9   2    0.81    0.61
   7   9   2   -0.52    1.02
  -7  -9  -2    0.56    0.76
   7   9   3    1.86    1.10
   7   9   3    1.01    0.67
  -7  -9  -3    0.45    0.80
   7   9   3    2.16    1.26
  -7  -9  -4    2.02    0.73
   7   9   4    2.46    0.69
  -7  -9  -4    1.10    0.82
   7   9   4    2.09    1.22
  -7  -9  -5    2.90    0.76
   7   9   5    3.19    0.73
  -7  -9  -5    2.14    0.84
   7   9   5    4.10    1.16
  -7  -9  -6   -0.13    0.71
   7   9   6   -0.32    0.64
   7   9   7   14.71    0.89
  -7  -9  -7   12.89    0.89
  -7  -9  -7   14.98    0.93
  -7  -9  -8    0.42    0.47
  -7  -9  -8    0.27    0.54
   7   9   8    0.79    0.52
   7   9   9    2.31    0.42
  -7 -10   5    0.53    0.40
   7  10  -4    0.39    0.48
   7  10  -3   16.44    0.91
   7  10  -1    2.41    0.69
   7  10   0    1.55    0.50
   7  10   0    1.78    0.71
   7  10   1   11.00    0.72
  -7 -10  -1   10.00    0.76
   7  10   1   10.56    0.88
   7  10   2    0.66    0.56
  -7 -10  -2   -0.04    0.63
   7  10   2    0.02    0.68
   7  10   3    0.93    0.60
  -7 -10  -3    1.41    0.71
   7  10   3    1.07    0.66
  -7 -10  -4    3.17    0.74
   7  10   4    3.46    0.64
  -7 -10  -5   12.24    0.89
   7  10   5   11.82    0.81
   7  10   6   16.26    0.88
  -7 -10  -7    9.20    0.65
   7  10   7   10.80    0.64
   7  10   8    1.76    0.32
  -7 -10  -8    1.52    0.27
   7  11  -3    1.76    0.38
  -7 -11   3    1.22    0.40
  -7 -11   2    4.52    0.51
   7  11  -2    6.82    0.56
   7  11  -1    0.49    0.51
   7  11   0   10.34    0.72
   7  11   1    6.96    0.63
   7  11   1    6.33    0.51
  -7 -11  -2    0.65    0.46
   7  11   2    0.80    0.43
   7  11   2    0.92    0.49
   7  11   3   19.47    0.85
  -7 -11  -3   17.96    0.89
   7  11   4    9.35    0.63
  -7 -11  -4    8.88    0.68
   7  11   5   13.61    0.67
  -7 -11  -5   12.50    0.74
   7  11   6    7.71    0.45
  -7 -11  -6    8.86    0.54
  -8   7  -1    1.78    0.44
  -8   7  -2    4.54    0.52
  -8   7  -3   14.99    0.79
  -8   7  -4   13.20    0.71
  -8   6   2   13.22    0.74
  -8   6   1    6.16    0.66
  -8   6   0    6.15    0.74
  -8   6  -1    2.07    0.71
  -8   6  -2    0.50    0.72
  -8   6  -3    4.39    0.77
  -8   6  -4    3.62    0.74
  -8   6  -5   12.04    0.89
  -8   6  -6    7.99    0.76
  -8   5   4    9.73    0.64
   8  -5  -3    2.21    0.55
  -8   5   3    3.03    0.64
   8  -5  -2    2.67    0.61
  -8   5   2    1.32    0.73
   8  -5  -1    0.47    0.62
  -8   5   1   -0.71    0.77
  -8   5   0    1.87    0.84
  -8   5  -1   29.03    1.52
  -8   5  -2    2.59    0.88
  -8   5  -3    4.02    0.89
   8  -4  -5    6.49    0.61
  -8   4   5    6.27    0.59
   8  -4  -4    3.14    0.66
  -8   4   4    4.41    0.71
   8  -4  -3    1.85    0.76
  -8   4   3    1.79    0.79
  -8   4   2    7.53    0.98
   8  -4  -1   11.30    1.89
   8  -4   0   27.40    2.65
   8  -4   0   30.50    2.59
   8  -4   1   57.48    3.57
   8  -4   1   56.66    3.67
  -8   4  -1   59.98    2.46
   8  -4   2   59.61    3.49
  -8   4  -2   56.63    2.48
   8  -4   2   60.17    3.65
   8  -4   3  135.10    5.97
  -8   4  -4  124.96    4.54
  -8   4  -5  113.15    4.15
  -8   4  -6   68.22    2.73
  -8   4  -7   42.21    1.88
   8  -3  -6    1.75    0.49
   8  -3  -5    0.34    0.65
   8  -3  -3   30.89    2.40
   8  -3  -2   77.95    3.93
  -8   3   2   80.57    3.18
   8  -3  -2   82.50    4.27
   8  -3  -1   64.06    3.58
  -8   3   1   72.62    2.73
  -8   3   1   70.05    2.84
   8  -3  -1   60.84    3.96
   8  -3   0  164.11    7.27
  -8   3   0  168.01    5.82
  -8   3   0  170.91    5.88
   8  -3   1   25.15    2.69
  -8   3  -1   24.99    1.53
  -8   3  -1   24.17    1.50
  -8   3  -2    6.23    1.07
  -8   3  -2    6.68    1.01
   8  -3   2    4.93    2.03
  -8   3  -3   53.92    2.31
   8  -3   3   53.89    3.52
  -8   3  -4   58.16    2.36
  -8   3  -4   55.20    2.35
  -8   3  -5   60.07    2.52
  -8   3  -5   63.86    2.61
  -8   3  -6    4.43    0.95
  -8   3  -6    5.31    0.83
  -8   3  -7    7.13    0.97
  -8   2   7    0.64    0.36
   8  -2  -6    3.95    0.65
  -8   2   6    3.09    0.52
  -8   2   5    9.98    0.81
  -8   2   4   19.05    1.15
   8  -2  -4   23.23    2.03
  -8   2   3   30.97    1.50
   8  -2  -3   29.67    2.48
   8  -2  -3   28.79    2.49
   8  -2  -2   39.69    2.91
  -8   2   2   40.98    1.83
  -8   2   2   42.94    1.83
   8  -2  -2   40.71    3.08
  -8   2   1   45.91    1.99
   8  -2  -1   41.56    2.99
   8  -2  -1   40.57    2.73
  -8   2   1   45.03    2.10
   8  -2   0    8.32    1.79
  -8   2   0   12.79    1.16
  -8   2   0   12.27    1.14
   8  -2   0   12.08    1.67
   8  -2   1    5.14    1.80
  -8   2  -1    6.36    0.99
  -8   2  -1    7.93    1.06
   8  -2   1    5.66    1.58
  -8   2  -2   43.98    2.10
  -8   2  -2   44.65    2.03
   8  -2   2   42.61    3.08
   8  -2   2   46.62    2.80
   8  -2   3   34.42    2.70
  -8   2  -3   33.79    1.70
  -8   2  -4   14.21    1.23
  -8   2  -4   14.56    1.17
  -8   2  -5   12.95    1.07
  -8   2  -5   10.81    1.02
  -8   2  -5   11.97    1.12
  -8   2  -6   24.85    1.36
  -8   2  -6   26.72    1.45
  -8   2  -6   28.50    1.55
  -8   2  -7   57.34    2.27
  -8   2  -7   62.79    2.52
  -8   2  -7   61.69    2.44
  -8   2  -8   13.54    1.02
  -8   2  -9    0.78    0.64
  -8   2 -10   29.30    1.25
  -8   1   7    4.02    0.44
  -8   1   6    1.86    0.59
   8  -1  -6    2.59    0.68
  -8   1   5    1.70    0.69
  -8   1   4    7.57    0.88
   8  -1  -4    8.73    1.81
   8  -1  -3   18.83    2.20
  -8   1   3   20.08    1.19
   8  -1  -3   18.48    2.25
  -8   1   2    1.43    0.74
  -8   1   2    1.80    0.81
   8  -1  -2   -0.41    1.41
   8  -1  -2    0.77    1.65
  -8   1   1   36.09    1.74
  -8   1   1   33.85    1.56
   8  -1  -1   37.32    2.66
   8  -1  -1   33.24    2.60
   8  -1  -1   34.46    2.71
   8  -1   0    1.58    1.53
  -8   1   0    1.82    0.97
   8  -1   0   -0.53    1.43
  -8   1   0    0.06    0.83
   8  -1   0    0.99    1.39
  -8   1  -1    2.60    1.70
  -8   1  -1    1.60    0.97
   8  -1   1    2.14    1.38
  -8   1  -1    1.50    0.83
   8  -1   1    1.35    1.26
   8  -1   2    0.85    1.54
  -8   1  -2   -0.20    0.78
   8  -1   2   -0.16    1.20
  -8   1  -2    0.42    1.59
  -8   1  -2    0.42    0.97
   8  -1   3    0.21    1.49
  -8   1  -3    0.60    0.75
   8  -1   3   -0.98    1.15
  -8   1  -3   -1.47    1.66
   8  -1   4   11.17    1.86
  -8   1  -4   14.79    1.13
  -8   1  -4   13.51    1.21
  -8   1  -4   12.93    1.12
  -8   1  -5  108.65    4.03
   8  -1   5  109.54    5.03
  -8   1  -5  110.90    4.05
  -8   1  -5  109.60    4.04
  -8   1  -6   44.38    2.01
  -8   1  -6   44.85    1.92
  -8   1  -7    1.65    0.65
  -8   1  -7    0.97    0.81
  -8   1  -9    1.74    0.77
  -8   1 -10    5.85    0.73
  -8   1 -11    3.75    0.52
  -8   0   7    3.88    0.52
  -8   0   6   11.64    0.82
   8   0  -5    6.72    1.58
  -8   0   5    6.19    0.79
   8   0  -4    0.19    1.34
  -8   0   4    0.23    0.71
   8   0  -3    0.23    1.69
  -8   0   3    0.16    0.89
   8   0  -3    0.32    1.51
  -8   0   3    0.35    0.72
  -8   0   2   13.11    1.18
  -8   0   2   11.48    0.90
   8   0  -2   14.48    2.09
   8   0  -2    8.97    1.66
   8   0  -2   11.90    1.92
  -8   0   2   10.93    0.99
  -8   0   1    4.45    1.51
  -8   0   1    4.84    0.98
  -8   0   1    4.04    0.89
   8   0  -1    4.49    1.46
   8   0  -1    3.86    1.62
   8   0  -1    5.06    1.72
   8   0   0    1.35    1.44
  -8   0   0    2.45    1.58
   8   0   0    1.80    1.37
  -8   0   0    1.27    0.91
   8   0   0    1.86    1.43
   8   0   1    0.10    1.32
  -8   0  -1    0.42    0.69
   8   0   1    0.85    1.30
  -8   0  -1    0.95    0.93
  -8   0  -1    1.62    1.60
  -8   0  -2   44.77    2.13
   8   0   2   48.01    2.43
  -8   0  -2   46.39    3.07
  -8   0  -2   48.42    2.00
  -8   0  -3   83.73    3.23
   8   0   3   85.18    3.59
  -8   0  -3   84.75    3.18
  -8   0  -3   81.94    4.27
   8   0   3   87.07    3.84
  -8   0  -3   88.89    3.33
   8   0   3   82.95    3.65
   8   0   4   96.24    3.98
   8   0   4   96.87    4.15
  -8   0  -4   95.01    3.59
  -8   0  -4   91.54    3.50
  -8   0  -4   91.60    4.53
  -8   0  -4   94.18    3.47
  -8   0  -5  137.73    5.79
   8   0   5  137.75    5.32
  -8   0  -5  134.83    4.82
   8   0   5  139.33    5.51
  -8   0  -5  133.44    4.81
  -8   0  -5  131.22    4.76
  -8   0  -6    5.12    1.57
  -8   0  -6    5.64    0.89
   8   0   6    5.38    1.25
  -8   0  -6    5.90    0.85
  -8   0  -6    4.54    0.95
  -8   0  -7   32.44    1.60
  -8   0  -7   30.51    1.39
  -8   0  -8  107.15    3.97
  -8   0  -9   15.44    1.11
  -8   0 -12    7.79    0.46
  -8  -1   7    0.01    0.40
  -8  -1   6    0.52    0.60
  -8  -1   5    6.56    0.83
  -8  -1   5    7.49    0.79
   8   1  -5    6.74    1.61
  -8  -1   4    0.40    0.78
  -8  -1   4   -0.09    0.70
  -8  -1   4   -0.16    0.84
   8   1  -4   -0.67    1.68
   8   1  -3    9.30    1.91
  -8  -1   3    5.86    0.79
  -8  -1   3    6.74    1.03
  -8  -1   3    6.85    1.01
  -8  -1   2  163.15    6.81
  -8  -1   2  174.63    6.02
   8   1  -2  166.45    6.88
  -8  -1   2  171.79    6.09
  -8  -1   2  177.80    6.05
   8   1  -2  182.47    7.22
   8   1  -1   75.80    3.74
  -8  -1   1   72.16    2.93
  -8  -1   1   72.48    3.76
   8   1  -1   75.76    4.01
  -8  -1   1   75.78    2.92
   8   1  -1   72.82    3.86
   8   1   0   11.82    1.43
  -8  -1   0   10.79    1.85
   8   1   0   11.63    1.68
  -8  -1   0   11.67    1.07
   8   1   0    9.79    1.63
  -8  -1   0   10.50    1.05
  -8  -1  -1  210.75    7.05
   8   1   1  209.03    7.97
  -8  -1  -1  200.04    6.95
  -8  -1  -1  203.38    8.09
   8   1   1  193.78    7.56
  -8  -1  -1  211.16    7.10
   8   1   1  198.44    7.51
  -8  -1  -2  119.51    4.46
   8   1   2  126.90    5.37
   8   1   2  124.95    4.90
   8   1   2  121.65    5.05
  -8  -1  -2  116.79    5.42
  -8  -1  -2  125.45    4.36
   8   1   2  117.08    4.94
  -8  -1  -3  106.57    3.98
   8   1   3  109.78    4.57
  -8  -1  -3  110.22    5.10
   8   1   3  112.35    4.67
  -8  -1  -3  113.42    4.10
   8   1   4  141.52    5.65
  -8  -1  -4  137.95    4.92
   8   1   4  141.34    5.55
  -8  -1  -4  136.71    6.00
  -8  -1  -4  140.89    5.01
  -8  -1  -4  135.93    5.70
  -8  -1  -5   13.95    1.84
  -8  -1  -5   17.01    1.15
   8   1   5   16.84    1.70
  -8  -1  -5   18.59    2.01
  -8  -1  -5   15.45    1.18
  -8  -1  -6   16.35    1.17
  -8  -1  -6   16.35    1.94
   8   1   6   16.62    1.69
  -8  -1  -6   16.05    1.77
  -8  -1  -6   14.68    1.10
  -8  -1  -7   50.58    2.12
  -8  -1  -7   51.94    3.08
  -8  -1  -8   75.54    2.97
   8   1   9   57.99    3.02
  -8  -1  -9   59.52    2.43
  -8  -1 -10   50.53    2.08
  -8  -1 -11   17.42    0.96
  -8  -1 -12    0.63    0.40
  -8  -2   6   -0.12    0.37
  -8  -2   6   13.24    0.74
  -8  -2   5    4.82    0.80
   8   2  -5    6.16    1.58
  -8  -2   4   18.98    1.30
  -8  -2   4   19.89    1.26
   8   2  -4   19.32    2.27
   8   2  -4   17.78    2.15
  -8  -2   3    7.97    0.99
  -8  -2   3   11.42    1.14
   8   2  -3   10.95    1.89
   8   2  -2    1.75    1.53
  -8  -2   2    2.01    1.34
  -8  -2   2    2.95    0.99
  -8  -2   2    1.28    0.83
  -8  -2   2    1.76    0.80
   8   2  -2    3.21    1.23
   8   2  -1   50.19    2.94
  -8  -2   1   49.54    3.16
   8   2  -1   57.08    3.28
  -8  -2   1   58.40    2.27
  -8  -2   1   54.69    2.31
   8   2   0  246.64    8.84
   8   2   0  226.69    8.47
   8   2   0  213.04    8.58
  -8  -2   0  238.59    8.87
  -8  -2   0  237.54    7.88
  -8  -2   0  223.74    7.74
  -8  -2   0  231.27    7.89
   8   2   1  315.66   11.39
  -8  -2  -1  324.39   10.77
   8   2   1  308.95   11.42
  -8  -2  -1  315.72   11.83
  -8  -2  -1  326.11   10.84
   8   2   2  154.74    6.23
   8   2   2  156.25    6.11
   8   2   2  161.97    6.17
  -8  -2  -2  159.87    5.50
  -8  -2  -2  155.68    6.63
  -8  -2  -2  156.10    5.60
  -8  -2  -3  106.68    4.84
  -8  -2  -3   99.93    4.37
  -8  -2  -3  110.36    3.84
   8   2   3   95.67    4.36
   8   2   3   99.86    4.36
  -8  -2  -3  103.17    3.65
  -8  -2  -3   97.15    3.69
  -8  -2  -4   48.16    2.10
  -8  -2  -4   54.08    3.15
   8   2   4   51.64    2.54
   8   2   4   54.20    2.88
  -8  -2  -4   51.15    2.88
  -8  -2  -4   52.99    2.22
  -8  -2  -5   49.21    2.99
   8   2   5   50.76    2.85
  -8  -2  -5   48.71    2.15
  -8  -2  -5   51.68    2.11
  -8  -2  -5   48.42    2.87
  -8  -2  -6   48.62    2.92
  -8  -2  -6   50.93    3.06
[truncated: 2,432,654 more chars]
